# Supplementary material for: Structural basis for ligand recognition and signaling of hydroxy-carboxylic acid receptor 2
Source: Nat Commun. 2023 Nov 6;14:7150. doi: 10.1038/s41467-023-42764-8 (PMC10628104; doi:10.1038/s41467-023-42764-8)
Supplement: Supplementary file 4 — Supplementary Data 1 [file 41467_2023_42764_MOESM4_ESM.xlsx]

## Sheet: Sheet3
	NanoBiT-Gi1 dissociateion assay		WT	N862.63Y	Y872.64A	W91ECL1S	L1073.32F	N1103.36A	R1113.37A	S17845.51A	F180ECL2A	F2777.36A	Y2847.43A
	Niacin	pEC50	7.54 ± 0.056		5.15 ± 0.101		7.317 ± 0.044	7.44 ± 0.01
		Emax	100		133.933 ± 11.481		76.133 ± 3.381	54.933 ± 1.594
	Acipimox	pEC50	6.423 ± 0.029				6.423 ± 0.023	7.340 ± 0.080					4.347 ± 0.035
		Emax	100				41.833 ± 3.638	20.6 ± 1.082					47.667 ± 0.536
	GSK256073	pEC50	7.157 ± 0.042	6 ± 0.061	6.603 ± 0.146	6.757 ± 0.033	6.013 ± 0.109						7.957 ± 0.092
		Emax	100	120.133 ± 6.617	110.7 ± 3.612	101.633 ± 2.933	78.9 ± 7.3						93.2 ± 2.301
	NanoBiT-βarr1 recrutment assay
	Niacin	pEC50	6.423 ± 0.029				6.537 ± 0.023	7.34 ± 0.08					4.347 ± 0.035
		Emax	100				41.833 ± 3.638	20.6 ± 1.082					47.667 ± 0.536
	Acipimox	pEC50	4.733 ± 0.053				5.137 ± 0.048	5.997 ± 0.033		3.483 ± 0.044
		Emax	100				43.433 ± 5.149	23.5 ± 1.453		102.067 ± 8.488
	GSK256073	pEC50	6.01 ± 0.265			6.077 ± 0.059	6.033 ± 0.048	6.84 ± 0.175					7.89 ± 0.07
		Emax	100			85.9 ± 10.433	37.133 ± 4.436	22.733 ± 1.802					36.333 ± 1.065
	Surface expression		100	98.167 ± 6.479	115.4 ± 7.802	105.933 ± 7.455	86.9 ± 5.123	90.133 ± 7.082	80.133 ± 7.503	92.567 ± 3.688	94.1 ± 6.086	100.733 ± 2.885	93.567 ± 4.791
	NanoBiT-Gi1 dissociateion assay		WT	R221.27E	R221.27W	K16NtermE	K1654.63E
	Niacin	pEC50	7.54 ± 0.056	8.873 ± 0.087		7.58 ± 0.053	7.573 ± 0.088
		Emax	100	105.767 ± 6.018		98.233 ± 6.598	93.867 ± 3.159
	Surface expression		100	102.277 ± 5.186	100.793 ± 4.535	99.937 ± 3.276	95.797 ± 1.24
