# Supplementary material for: Structural basis for ligand recognition and signaling of hydroxy-carboxylic acid receptor 2
Source: Nat Commun. 2023 Nov 6;14:7150. doi: 10.1038/s41467-023-42764-8 (PMC10628104; doi:10.1038/s41467-023-42764-8)
Supplement: Supplementary file 6 — Source Data [file 41467_2023_42764_MOESM6_ESM.xlsx]

## Sheet: Fig. 1a
NanoBiT-Gi1 dissociateion assay
	mock			WT
Niacin (M)	Exp #1	Exp #2	Exp #3	Exp #1	Exp #2	Exp #3
Veh	1	1	1	1	1	1
-9	0.994	0.989	0.993	0.981	0.971	0.983
-8	0.982	0.977	0.99	0.885	0.88	0.892
-7	0.96	0.955	0.977	0.766	0.762	0.77
-6	0.946	0.949	0.963	0.721	0.723	0.707
-5.5	0.946	0.936	0.966	0.7	0.695	0.703
-5	0.932	0.927	0.95	0.685	0.667	0.67
-4.5	0.926	0.923	0.941	0.65	0.637	0.651
	mock			WT
Acipimox (M)	Exp #1	Exp #2	Exp #3	Exp #1	Exp #2	Exp #3
Veh	1	1	1	1	1	1
-7	0.988	1.005	0.988	0.938	0.945	0.958
-6	0.975	0.985	0.979	0.803	0.817	0.844
-5	0.956	0.965	0.97	0.702	0.719	0.727
-4.5	0.936	0.952	0.954	0.693	0.69	0.702
-4	0.936	0.942	0.936	0.677	0.661	0.678
-3.5	0.893	0.903	0.908	0.645	0.627	0.638
	mock			WT
GSK256073 (M)	Exp #1	Exp #2	Exp #3	Exp #1	Exp #2	Exp #3
Veh	1	1	1	1	1	1
-9	0.984	0.99	0.992	0.986	0.982	0.965
-8	0.972	0.976	0.986	0.921	0.93	0.89
-7	0.952	0.953	0.971	0.794	0.792	0.761
-6.5	0.952	0.945	0.97	0.734	0.72	0.703
-6	0.932	0.933	0.938	0.693	0.686	0.67
-5.5	0.92	0.918	0.901	0.65	0.646	0.626
NanoBiT-βarr1 recrutment assay
	mock			WT
Niacin (M)	Exp #1	Exp #2	Exp #3	Exp #1	Exp #2	Exp #3
Veh	1	1	1	1	1	1
-8	1.003	0.893	0.955	1.242	1.276	1.188
-7	0.969	0.875	0.938	3.144	3.08	2.794
-6	0.853	0.857	0.91	7.508	7.426	7.245
-5	0.883	0.804	0.92	9.576	9.742	9.663
-4.5	0.889	0.761	0.883	9.83	9.858	9.842
-4	0.855	0.758	0.877	9.814	9.6	9.543
-3.5	0.734	0.638	0.798	9.405	9.357	9.168
	mock			WT
Acipimox (M)	Exp #1	Exp #2	Exp #3	Exp #1	Exp #2	Exp #3
Veh	1	1	1	1	1	1
-6	0.895	0.995	0.991	1.433	1.401	1.463
-5.5	0.867	0.924	0.927	2.376	2.319	2.519
-5	0.828	0.929	0.947	4.201	4.133	4.84
-4.5	0.861	0.818	0.958	6.621	6.418	7.658
-4	0.816	0.814	0.897	8.675	8.551	9.437
-3.5	0.734	0.871	0.856	9.798	9.563	10.25
	mock			WT
GSK256073 (M)	Exp #1	Exp #2	Exp #3	Exp #1	Exp #2	Exp #3
Veh	1	1	1	1	1	1
-8	0.96	0.923	0.988	1.087	1.08	1.304
-7.5	0.926	0.907	0.961	1.26	1.244	1.859
-7	0.981	0.874	0.968	1.758	1.725	3.37
-6.5	0.912	0.861	0.96	2.88	2.854	5.969
-6	0.842	0.869	0.924	4.886	4.843	8.824
-5.5	0.866	0.792	0.859	7.757	7.522	10.12

## Sheet: Fig. 3d
NanoBiT-Gi1 dissociateion assay
	mock			WT			N862.63Y			Y872.64A			W91ECL1S			L1073.32F			N1103.36A			R1113.37A			S17845.51A			F180ECL2A			F2777.36A			Y2847.43A
Niacin (M)	Exp #1	Exp #2	Exp #3	Exp #1	Exp #2	Exp #3	Exp #1	Exp #2	Exp #3	Exp #1	Exp #2	Exp #3	Exp #1	Exp #2	Exp #3	Exp #1	Exp #2	Exp #3	Exp #1	Exp #2	Exp #3	Exp #1	Exp #2	Exp #3	Exp #1	Exp #2	Exp #3	Exp #1	Exp #2	Exp #3	Exp #1	Exp #2	Exp #3	Exp #1	Exp #2	Exp #3
Veh	1	1	1	1	1	1	1	1	1	1	1	1	1	1	1	1	1	1	1	1	1	1	1	1	1	1	1	1	1	1	1	1	1	1	1	1
-9	0.994	0.989	0.993	0.981	0.971	0.983	0.981	0.979	0.998	0.992	1.029	0.991	0.982	0.991	0.984	0.987	0.979	0.98	0.99	0.979	0.974	0.982	0.991	0.997	0.985	0.986	0.993	1.009	0.991	0.983	0.994	0.988	0.979	0.984	1.011	0.974
-8	0.982	0.977	0.99	0.885	0.88	0.892	0.984	0.976	0.981	0.98	1.011	0.995	0.967	0.979	0.967	0.927	0.933	0.94	0.943	0.944	0.949	0.968	0.981	0.989	0.975	0.984	0.973	0.997	0.966	0.977	0.986	0.983	0.982	0.984	1.006	0.965
-7	0.96	0.955	0.977	0.766	0.762	0.77	0.964	0.96	0.981	0.96	1.001	0.962	0.94	0.954	0.96	0.831	0.826	0.842	0.885	0.873	0.862	0.951	0.965	0.985	0.969	0.97	0.962	0.997	0.977	0.971	0.979	0.982	0.961	0.983	0.984	0.958
-6	0.946	0.949	0.963	0.721	0.723	0.707	0.953	0.943	0.973	0.881	0.925	0.899	0.917	0.935	0.939	0.786	0.773	0.783	0.859	0.844	0.822	0.944	0.948	0.974	0.909	0.927	0.935	0.973	0.977	0.961	0.967	0.948	0.94	0.904	0.892	0.913
-5.5	0.946	0.936	0.966	0.7	0.695	0.703	0.946	0.942	0.963	0.8	0.853	0.838	0.887	0.896	0.913	0.767	0.761	0.768	0.84	0.838	0.826	0.937	0.944	0.963	0.878	0.871	0.905	0.962	0.956	0.949	0.895	0.91	0.918	0.823	0.813	0.864
-5	0.932	0.927	0.95	0.685	0.667	0.67	0.941	0.927	0.953	0.724	0.782	0.762	0.829	0.832	0.878	0.747	0.741	0.761	0.833	0.824	0.803	0.927	0.925	0.95	0.804	0.799	0.846	0.945	0.93	0.95	0.845	0.821	0.874	0.745	0.738	0.815
-4.5	0.926	0.923	0.941	0.65	0.637	0.651	0.912	0.902	0.929	0.648	0.71	0.688	0.75	0.751	0.818	0.738	0.738	0.759	0.822	0.809	0.8	0.923	0.925	0.944	0.722	0.713	0.765	0.917	0.907	0.93	0.748	0.727	0.814	0.668	0.668	0.756
	mock			WT			N862.63Y			Y872.64A			W91ECL1S			L1073.32F			N1103.36A			R1113.37A			S17845.51A			F180ECL2A			F2777.36A			Y2847.43A
Acipimox (M)	Exp #1	Exp #2	Exp #3	Exp #1	Exp #2	Exp #3	Exp #1	Exp #2	Exp #3	Exp #1	Exp #2	Exp #3	Exp #1	Exp #2	Exp #3	Exp #1	Exp #2	Exp #3	Exp #1	Exp #2	Exp #3	Exp #1	Exp #2	Exp #3	Exp #1	Exp #2	Exp #3	Exp #1	Exp #2	Exp #3	Exp #1	Exp #2	Exp #3	Exp #1	Exp #2	Exp #3
Veh	1	1	1	1	1	1	1	1	1	1	1	1	1	1	1	1	1	1	1	1	1	1	1	1	1	1	1	1	1	1	1	1	1	1	1	1
-7	0.988	1.005	0.988	0.938	0.945	0.958	1.002	0.998	0.998	0.987	1.024	1.022	0.992	0.997	0.982	0.971	0.977	0.976	0.988	0.996	0.981	1.002	0.992	0.995	0.982	0.999	0.997	1.009	1.024	0.99	0.986	1.003	0.991	1.012	1.003	0.986
-6	0.975	0.985	0.979	0.803	0.817	0.844	0.997	0.995	0.989	0.983	1.014	1.022	0.97	0.985	0.974	0.904	0.906	0.883	0.937	0.948	0.903	0.994	0.979	0.977	0.945	0.966	0.959	1.006	1.016	0.983	0.996	1.002	0.992	1.015	0.999	0.977
-5	0.956	0.965	0.97	0.702	0.719	0.727	0.966	0.975	0.971	0.96	0.985	0.985	0.879	0.904	0.925	0.816	0.838	0.811	0.896	0.903	0.848	0.972	0.97	0.976	0.826	0.838	0.865	0.988	1.014	0.983	0.978	0.978	0.979	0.994	0.984	0.967
-4.5	0.936	0.952	0.954	0.693	0.69	0.702	0.942	0.934	0.959	0.913	0.959	0.946	0.816	0.814	0.856	0.818	0.805	0.794	0.879	0.883	0.835	0.989	0.944	0.963	0.77	0.739	0.789	1.015	0.994	0.966	0.953	0.957	0.958	0.976	0.952	0.948
-4	0.936	0.942	0.936	0.677	0.661	0.678	0.885	0.878	0.915	0.835	0.884	0.874	0.734	0.725	0.772	0.798	0.78	0.76	0.857	0.853	0.818	0.955	0.935	0.95	0.705	0.691	0.722	0.991	0.972	0.948	0.904	0.897	0.92	0.916	0.887	0.93
-3.5	0.893	0.903	0.908	0.645	0.627	0.638	0.776	0.775	0.837	0.726	0.764	0.766	0.632	0.644	0.684	0.76	0.773	0.73	0.82	0.801	0.785	0.928	0.896	0.911	0.633	0.624	0.662	0.939	0.925	0.92	0.813	0.801	0.855	0.836	0.805	0.856
	mock			WT			N862.63Y			Y872.64A			W91ECL1S			L1073.32F			N1103.36A			R1113.37A			S17845.51A			F180ECL2A			F2777.36A			Y2847.43A
GSK256073 (M)	Exp #1	Exp #2	Exp #3	Exp #1	Exp #2	Exp #3	Exp #1	Exp #2	Exp #3	Exp #1	Exp #2	Exp #3	Exp #1	Exp #2	Exp #3	Exp #1	Exp #2	Exp #3	Exp #1	Exp #2	Exp #3	Exp #1	Exp #2	Exp #3	Exp #1	Exp #2	Exp #3	Exp #1	Exp #2	Exp #3	Exp #1	Exp #2	Exp #3	Exp #1	Exp #2	Exp #3
Veh	1	1	1	1	1	1	1	1	1	1	1	1	1	1	1	1	1	1	1	1	1	1	1	1	1	1	1	1	1	1	1	1	1	1	1	1
-9	0.984	0.99	0.992	0.986	0.982	0.965	1.007	1.006	0.987	0.985	1.011	0.999	0.996	1.009	0.984	1	1.009	0.972	0.989	0.982	0.997	1.009	1.01	0.996	1.004	1.009	1	1.005	1.016	0.982	0.99	1.003	0.971	0.951	0.965	0.924
-8	0.972	0.976	0.986	0.921	0.93	0.89	0.981	0.981	0.97	0.945	0.977	0.996	0.966	0.987	0.942	0.988	0.999	0.96	0.972	0.964	0.968	0.999	0.995	0.986	1	0.995	0.992	1.001	1.025	0.973	0.978	0.988	0.965	0.8	0.828	0.81
-7	0.952	0.953	0.971	0.794	0.792	0.761	0.928	0.928	0.888	0.792	0.898	0.849	0.856	0.879	0.806	0.96	0.977	0.899	0.93	0.931	0.858	0.996	0.988	0.974	0.977	0.982	0.977	0.996	1.026	0.965	0.955	0.974	0.933	0.699	0.718	0.735
-6.5	0.952	0.945	0.97	0.734	0.72	0.703	0.864	0.853	0.828	0.705	0.811	0.788	0.772	0.775	0.727	0.924	0.924	0.839	0.896	0.905	0.829	0.971	0.969	0.963	0.978	0.961	0.961	0.976	1.015	0.943	0.928	0.927	0.875	0.681	0.681	0.721
-6	0.932	0.933	0.938	0.693	0.686	0.67	0.777	0.775	0.746	0.642	0.729	0.712	0.698	0.703	0.663	0.876	0.883	0.78	0.877	0.883	0.804	0.976	0.949	0.941	0.952	0.942	0.918	0.98	0.999	0.94	0.871	0.871	0.808	0.661	0.658	0.707
-5.5	0.92	0.918	0.901	0.65	0.646	0.626	0.694	0.691	0.663	0.587	0.661	0.643	0.659	0.656	0.608	0.824	0.819	0.727	0.85	0.853	0.754	0.957	0.941	0.904	0.922	0.911	0.854	0.961	0.98	0.9	0.776	0.791	0.703	0.648	0.638	0.634
NanoBiT-βarr1 recrutment assay
	mock			WT			N862.63Y			Y872.64A			W91ECL1S			L1073.32F			N1103.36A			R1113.37A			S17845.51A			F180ECL2A			F2777.36A			Y2847.43A
Niacin (M)	Exp #1	Exp #2	Exp #3	Exp #1	Exp #2	Exp #3	Exp #1	Exp #2	Exp #3	Exp #1	Exp #2	Exp #3	Exp #1	Exp #2	Exp #3	Exp #1	Exp #2	Exp #3	Exp #1	Exp #2	Exp #3	Exp #1	Exp #2	Exp #3	Exp #1	Exp #2	Exp #3	Exp #1	Exp #2	Exp #3	Exp #1	Exp #2	Exp #3	Exp #1	Exp #2	Exp #3
Veh	1	1	1	1	1	1	1	1	1	1	1	1	1	1	1	1	1	1	1	1	1	1	1	1	1	1	1	1	1	1	1	1	1	1	1	1
-8	1.003	0.893	0.955	1.242	1.276	1.188	0.993	0.985	0.975	0.987	0.973	0.996	0.986	0.994	1	1.191	1.124	1.14	1.349	1.317	1.233	0.976	0.962	0.987	0.982	0.989	0.985	0.986	0.986	0.982	0.985	0.998	0.993	0.964	1.004	1.003
-7	0.969	0.875	0.938	3.144	3.08	2.794	0.969	1.003	0.965	1.003	0.991	0.985	0.993	0.977	1.014	2.272	1.928	1.951	2.331	2.274	2.231	0.96	0.945	0.951	0.956	0.972	0.998	0.972	0.987	0.956	0.974	0.994	0.968	0.989	1.019	1.011
-6	0.853	0.857	0.91	7.508	7.426	7.245	0.962	0.984	0.957	1.055	1.057	1.051	1	0.973	1.004	4.354	3.44	3.605	2.681	2.658	2.831	0.968	0.931	0.97	0.995	1.003	1.026	0.956	0.998	0.972	0.984	1.003	0.963	1.036	1.055	1.036
-5	0.883	0.804	0.92	9.576	9.742	9.663	0.974	0.984	0.963	1.748	1.754	1.591	1.072	1.045	1.061	5.21	4.22	4.452	2.808	2.721	2.915	0.955	0.944	0.964	1.176	1.191	1.159	0.959	0.945	0.996	1.112	1.122	1.09	1.462	1.679	1.623
-4.5	0.889	0.761	0.883	9.83	9.858	9.842	0.963	0.969	0.965	2.835	2.778	2.532	1.252	1.177	1.229	5.291	4.255	4.514	2.794	2.753	3.05	0.936	0.925	0.96	1.619	1.678	1.565	0.966	0.962	0.96	1.424	1.418	1.292	2.487	2.813	2.741
-4	0.855	0.758	0.877	9.814	9.6	9.543	0.986	0.982	0.974	4.29	4.373	3.88	1.76	1.549	1.649	5.413	4.102	4.444	2.784	2.708	3.119	0.916	0.881	0.933	2.802	2.839	2.638	0.977	1.007	0.965	2.267	2.227	1.909	3.998	4.153	4.162
-3.5	0.734	0.638	0.798	9.405	9.357	9.168	1.016	0.999	0.984	5.723	5.808	5.569	2.738	2.179	2.368	5.222	3.889	4.078	2.629	2.585	2.824	0.85	0.856	0.846	4.589	4.655	4.862	0.997	1.024	0.953	3.681	3.735	3.231	5.259	5.008	4.886
	mock			WT			N862.63Y			Y872.64A			W91ECL1S			L1073.32F			N1103.36A			R1113.37A			S17845.51A			F180ECL2A			F2777.36A			Y2847.43A
Acipimox (M)	Exp #1	Exp #2	Exp #3	Exp #1	Exp #2	Exp #3	Exp #1	Exp #2	Exp #3	Exp #1	Exp #2	Exp #3	Exp #1	Exp #2	Exp #3	Exp #1	Exp #2	Exp #3	Exp #1	Exp #2	Exp #3	Exp #1	Exp #2	Exp #3	Exp #1	Exp #2	Exp #3	Exp #1	Exp #2	Exp #3	Exp #1	Exp #2	Exp #3	Exp #1	Exp #2	Exp #3
Veh	1	1	1	1	1	1	1	1	1	1	1	1	1	1	1	1	1	1	1	1	1	1	1	1	1	1	1	1	1	1	1	1	1	1	1	1
-6	0.895	0.995	0.991	1.433	1.401	1.463	0.992	0.966	0.996	0.985	1.002	0.974	0.981	1.008	1.012	1.492	1.483	1.492	2.087	2.064	2.193	0.974	0.986	0.996	1.015	1.014	1.04	1.001	1.014	0.991	0.97	0.97	1.013	0.987	1.003	1.008
-5.5	0.867	0.924	0.927	2.376	2.319	2.519	0.976	0.955	0.957	0.965	1.022	0.971	0.987	1.015	1.028	2.309	2.161	2.237	2.654	2.624	2.755	0.976	0.986	0.947	1.049	1.05	1.068	0.99	1.007	0.977	0.957	0.974	0.997	0.972	0.995	1.015
-5	0.828	0.929	0.947	4.201	4.133	4.84	0.977	0.967	0.983	0.972	1.004	0.991	1.025	1.056	1.046	3.666	3.103	3.178	2.928	2.908	3.219	0.969	0.982	0.955	1.141	1.141	1.169	0.987	1.004	0.976	0.95	0.959	0.977	0.976	0.989	1
-4.5	0.861	0.818	0.958	6.621	6.418	7.658	1.001	0.977	1.008	1.012	1.012	1.002	1.15	1.205	1.214	5.047	3.892	4.167	3.06	3.019	3.405	0.943	0.965	0.947	1.536	1.529	1.664	0.961	0.966	0.978	0.961	0.956	0.971	0.973	0.992	1.02
-4	0.816	0.814	0.897	8.675	8.551	9.437	1.055	1.037	1.051	1.08	1.104	1.068	1.665	1.695	1.777	5.693	4.41	4.599	3.078	3.047	3.529	0.946	0.937	0.914	2.703	2.789	3.227	0.96	0.971	0.93	0.975	0.958	0.953	0.979	0.989	1.016
-3.5	0.734	0.871	0.856	9.798	9.563	10.25	1.24	1.257	1.237	1.473	1.5	1.438	3.407	3.153	3.348	5.989	4.411	4.608	3.018	2.982	3.416	0.927	0.894	0.851	5.245	5.347	6.594	0.935	0.946	0.902	1.019	1.005	1.006	1.002	1.021	1.034
	mock			WT			N862.63Y			Y872.64A			W91ECL1S			L1073.32F			N1103.36A			R1113.37A			S17845.51A			F180ECL2A			F2777.36A			Y2847.43A
GSK256073 (M)	Exp #1	Exp #2	Exp #3	Exp #1	Exp #2	Exp #3	Exp #1	Exp #2	Exp #3	Exp #1	Exp #2	Exp #3	Exp #1	Exp #2	Exp #3	Exp #1	Exp #2	Exp #3	Exp #1	Exp #2	Exp #3	Exp #1	Exp #2	Exp #3	Exp #1	Exp #2	Exp #3	Exp #1	Exp #2	Exp #3	Exp #1	Exp #2	Exp #3	Exp #1	Exp #2	Exp #3
Veh	1	1	1	1	1	1	1	1	1	1	1	1	1	1	1	1	1	1	1	1	1	1	1	1	1	1	1	1	1	1	1	1	1	1	1	1
-8	0.96	0.923	0.988	1.087	1.08	1.304	0.993	1.01	0.982	0.988	1.031	1.003	1.068	1.091	1.102	1.017	1.04	1.046	1.097	1.102	1.344	0.967	0.981	0.972	0.986	0.995	1.038	1.008	0.977	0.991	0.989	0.968	0.998	2.5	2.76	2.704
-7.5	0.926	0.907	0.961	1.26	1.244	1.859	1.002	1.003	1.016	0.999	1.022	1.034	1.197	1.245	1.286	1.107	1.114	1.141	1.288	1.282	1.767	0.973	0.998	0.959	0.984	0.97	0.984	0.999	0.972	0.932	0.982	0.958	0.984	3.39	3.822	3.811
-7	0.981	0.874	0.968	1.758	1.725	3.37	0.992	0.996	1.07	1.021	1.059	1.148	1.688	1.732	1.779	1.348	1.307	1.318	1.671	1.657	2.584	0.966	0.982	0.939	0.999	0.984	1.002	1.022	0.977	0.963	0.977	0.97	0.984	4.177	4.322	4.24
-6.5	0.912	0.861	0.96	2.88	2.854	5.969	1.044	1.023	1.266	1.101	1.131	1.52	3.225	3.076	3.181	2	1.852	1.899	2.352	2.354	3.198	0.991	0.957	0.927	0.998	0.963	0.998	0.986	0.958	0.948	0.991	0.973	1.029	4.615	4.594	4.597
-6	0.842	0.869	0.924	4.886	4.843	8.824	1.183	1.199	1.826	1.426	1.467	2.768	6.284	5.466	5.734	3.205	2.825	2.895	3.071	3.066	3.462	0.967	0.942	0.948	1.001	0.962	0.989	0.982	0.962	0.932	1.041	1.011	1.166	4.781	4.714	4.766
-5.5	0.866	0.792	0.859	7.757	7.522	10.12	1.65	1.693	3.365	2.39	2.512	5.519	9.821	7.721	7.861	4.767	3.714	3.919	3.247	3.178	3.511	0.95	0.947	0.894	1.009	0.979	1.026	0.988	0.934	0.915	1.192	1.155	1.641	4.832	4.64	4.649

## Sheet: Fig. 4b
NanoBiT-Gi1 dissociateion assay
	mock			WT			K16NtermE			R221.27W			R221.27E			K1654.63E
Niacin (M)	Exp #1	Exp #2	Exp #3	Exp #1	Exp #2	Exp #3	Exp #1	Exp #2	Exp #3	Exp #1	Exp #2	Exp #3	Exp #1	Exp #2	Exp #3	Exp #1	Exp #2	Exp #3
Veh	1	1	1	1	1	1	1	1	1	1	1	1	1	1	1	1	1	1
-9	0.994	0.989	0.993	0.981	0.971	0.983	0.972	1	0.985	0.992	1.011	0.996	0.991	0.996	1.023	0.971	0.976	0.996
-8	0.982	0.977	0.99	0.885	0.88	0.892	0.868	0.902	0.928	0.982	1.005	1.017	0.965	0.978	1.008	0.887	0.896	0.911
-7	0.96	0.955	0.977	0.766	0.762	0.77	0.732	0.791	0.791	0.95	0.981	0.973	0.907	0.916	0.931	0.786	0.786	0.781
-6	0.946	0.949	0.963	0.721	0.723	0.707	0.666	0.73	0.745	0.845	0.882	0.879	0.785	0.793	0.811	0.735	0.729	0.738
-5.5	0.946	0.936	0.966	0.7	0.695	0.703	0.651	0.71	0.727	0.745	0.809	0.808	0.723	0.73	0.745	0.707	0.711	0.711
-5	0.932	0.927	0.95	0.685	0.667	0.67	0.633	0.699	0.713	0.66	0.73	0.738	0.684	0.696	0.697	0.699	0.706	0.695
-4.5	0.926	0.923	0.941	0.65	0.637	0.651	0.62	0.666	0.664	0.598	0.683	0.674	0.664	0.664	0.647	0.673	0.675	0.653

## Sheet: Fig. 4d
		R22W			WT
		Minimum distance	number of snapshots	Probability	Minimum distance	number of snapshots	Probability
		10.5	0	0	10.5	0	0
		11.5	0	0	11.5	0	0
		12.5	0	0	12.5	0	0
		13.5	0	0	13.5	0	0
		14.5	0	0	14.5	0	0
		15.5	1	0.000333333	15.5	0	0
		16.5	2	0.000666667	16.5	1	0.000333333
		17.5	5	0.00166667	17.5	1	0.000333333
		18.5	6	0.002	18.5	5	0.00166667
		19.5	7	0.00233333	19.5	8	0.00266667
		20.5	15	0.005	20.5	36	0.012
		21.5	21	0.007	21.5	108	0.036
		22.5	50	0.0166667	22.5	93	0.031
		23.5	75	0.025	23.5	169	0.0563333
		24.5	113	0.0376667	24.5	247	0.0823333
		25.5	143	0.0476667	25.5	263	0.0876667
		26.5	210	0.07	26.5	424	0.141333
		27.5	256	0.0853333	27.5	243	0.081
		28.5	216	0.072	28.5	150	0.05
		29.5	211	0.0703333	29.5	155	0.0516667
		30.5	226	0.0753333	30.5	158	0.0526667
		31.5	216	0.072	31.5	154	0.0513333
		32.5	208	0.0693333	32.5	122	0.0406667
		33.5	176	0.0586667	33.5	153	0.051
		34.5	190	0.0633333	34.5	142	0.0473333
		35.5	187	0.0623333	35.5	102	0.034
		36.5	168	0.056	36.5	96	0.032
		37.5	143	0.0476667	37.5	76	0.0253333
		38.5	95	0.0316667	38.5	56	0.0186667
		39.5	45	0.015	39.5	28	0.00933333
		40.5	11	0.00366667	40.5	7	0.00233333
		41.5	4	0.00133333	41.5	3	0.001
		*Probability=(number of snapshots/3000)

## Sheet: Sup Fig. 1
Supplementary Fig. 1a
Flow cytometry			WT (1:1)	WT (1:2)	WT (1:4)	BRIL
Surface expression		Exp#1	100	76.1	46.2	75
		Exp#2	100	81.6	57.1	86.2
		Exp#3	100	75.9	51.2	83.2
		Exp#4	100	79.9	53.9	77.2
Supplementary Fig. 1b
NanoBiT-Gi1 dissociateion assay			Mean	SEM	Mean	SEM	Mean	SEM	Mean	SEM	Mean	SEM
Niacin		n =	4		4		4		4		4
		Veh	1	0	1	0	1	0	1	0	1	0
		-8	1	0.001	0.844	0.021	0.876	0.016	0.915	0.007	0.861	0.014
		-7	1	0.002	0.667	0.008	0.712	0.012	0.767	0.011	0.681	0.009
		-6	0.998	0.004	0.598	0.006	0.627	0.01	0.672	0.009	0.599	0.008
		-5.5	0.996	0.004	0.58	0.007	0.607	0.007	0.654	0.009	0.583	0.007
		-5	0.992	0.005	0.569	0.005	0.593	0.007	0.644	0.008	0.572	0.007
		-4.5	0.985	0.005	0.557	0.005	0.585	0.008	0.63	0.01	0.562	0.008
Acipimox		n =	4		4		4		4		4
		Veh	1	0	1	0	1	0	1	0	1	0
		-7	0.991	0.003	0.927	0.008	0.945	0.005	0.96	0.005	0.938	0.003
		-6	0.996	0.004	0.762	0.011	0.81	0.008	0.854	0.01	0.782	0.007
		-5	0.989	0.003	0.614	0.005	0.648	0.005	0.698	0.011	0.624	0.006
		-4.5	1	0.008	0.592	0.009	0.623	0.008	0.669	0.013	0.596	0.008
		-4	0.976	0.008	0.564	0.007	0.593	0.007	0.635	0.011	0.571	0.007
		-3.5	0.935	0.006	0.53	0.005	0.553	0.007	0.595	0.012	0.535	0.007
GSK256073		n =	3		3		3		3		3
		Veh	1	0	1	0	1	0	1	0	1	0
		-9	0.998	0.003	0.959	0.004	0.979	0.005	0.99	0.009	0.972	0.008
		-8	0.994	0.003	0.806	0.011	0.865	0.007	0.907	0.006	0.837	0.005
		-7	0.988	0.003	0.636	0.007	0.693	0.011	0.746	0.017	0.656	0.007
		-6.5	0.989	0.004	0.592	0.004	0.637	0.008	0.682	0.015	0.607	0.006
		-6	0.97	0.003	0.557	0.002	0.592	0.005	0.635	0.012	0.57	0.005
		-5.5	0.926	0.005	0.524	0.004	0.552	0.002	0.588	0.008	0.531	0.001
NanoBiT-βarr1 recrutment assay			Mean	SEM	Mean	SEM	Mean	SEM	Mean	SEM	Mean	SEM
Niacin		n =	4		4		4		4		4
		Veh	1	0	1	0	1	0	1	0	1	0
		-8	0.993	0.003	1.112	0.029	1.105	0.024	1.078	0.021	1.094	0.024
		-7	0.972	0.01	1.586	0.026	1.578	0.02	1.493	0.036	1.526	0.03
		-6	0.971	0.01	2.95	0.082	2.97	0.083	2.708	0.077	2.804	0.085
		-5.5	0.957	0.017	3.435	0.062	3.385	0.077	3.13	0.104	3.29	0.116
		-5	0.946	0.026	3.803	0.113	3.717	0.092	3.457	0.108	3.672	0.133
		-4.5	0.891	0.005	3.831	0.1	3.765	0.106	3.58	0.078	3.744	0.128
Acipimox		n =	4		4		4		4		4
		Veh	1	0	1	0	1	0	1	0	1	0
		-7	0.983	0.012	1.011	0.004	1.012	0.003	1.021	0.008	1.016	0.003
		-6	0.969	0.011	1.127	0.012	1.137	0.014	1.121	0.017	1.124	0.016
		-5	0.945	0.012	2.032	0.088	2.065	0.092	1.963	0.088	2.009	0.081
		-4.5	0.915	0.019	2.855	0.109	2.856	0.138	2.727	0.109	2.816	0.105
		-4	0.863	0.017	3.558	0.144	3.645	0.168	3.43	0.16	3.545	0.169
		-3.5	0.778	0.015	3.799	0.142	3.892	0.193	3.679	0.152	3.885	0.184
GSK256073		n =	3		3		3		3		3
		Veh	1	0	1	0	1	0	1	0	1	0
		-9	1.006	0.015	1.017	0.007	1.023	0.013	1.011	0.004	1.014	0.002
		-8	1.004	0.003	1.105	0.019	1.115	0.017	1.091	0.018	1.097	0.024
		-7	0.973	0.017	1.676	0.072	1.68	0.093	1.547	0.046	1.617	0.055
		-6.5	0.944	0.011	2.379	0.114	2.35	0.132	2.132	0.078	2.303	0.035
		-6	0.922	0.016	3.175	0.146	3.256	0.186	2.971	0.155	3.158	0.093
		-5.5	0.88	0.027	3.697	0.151	3.744	0.202	3.499	0.183	3.706	0.119
Supplementary Fig. 1c
NanoBiT-Gi1 dissociateion assay			WT (1:1)	WT (1:2)	WT (1:4)	BRIL
Niacin	pEC50	Exp#1	7.45	7.32	7.2	7.41
		Exp#2	7.63	7.36	7.26	7.53
		Exp#3	7.9	7.66	7.36	7.69
		Exp#4	7.65	7.56	7.33	7.61
	Emax	Exp#1	100	91.6	80	96.7
		Exp#2	100	92.1	80.8	97.3
		Exp#3	100	92.2	83	95.1
		Exp#4	100	101.9	93.1	107.6
Acipimox	pEC50	Exp#1	5.99	5.68	5.41	5.93
		Exp#2	6	5.84	5.75	5.98
		Exp#3	6.16	5.93	5.7	6.02
		Exp#4	6.1	5.84	5.63	5.99
	Emax	Exp#1	100	98.6	88.3	94.9
		Exp#2	100	96.5	89.4	97.2
		Exp#3	100	90.2	82.7	94.7
		Exp#4	100	108.2	103.6	108.7
GSK256073	pEC50	Exp#1	7.63	7.33	6.99	7.54
		Exp#2	7.7	7.38	7.2	7.56
		Exp#3	7.88	7.55	7.34	7.69
	Emax	Exp#1	100	95.4	92.3	96.5
		Exp#2	100	98.9	89.7	101.5
		Exp#3	100	97.5	93.5	98.7
NanoBiT-βarr1 recrutment assay			WT (1:1)	WT (1:2)	WT (1:4)	BRIL
Niacin	pEC50	Exp#1	6.35	6.36	6.23	6.27
		Exp#2	6.33	6.37	6.32	6.32
		Exp#3	6.46	6.48	6.41	6.31
		Exp#4	6.29	6.36	6.25	6.27
	Emax	Exp#1	100	92.9	84.8	88.4
		Exp#2	100	99.3	97.2	105.1
		Exp#3	100	97.9	93.6	97.3
		Exp#4	100	97.9	88.8	98.6
Acipimox	pEC50	Exp#1	4.71	4.67	4.66	4.67
		Exp#2	4.79	4.74	4.75	4.74
		Exp#3	4.78	4.76	4.74	4.7
		Exp#4	4.63	4.7	4.64	4.61
	Emax	Exp#1	100	100.8	94.3	99.8
		Exp#2	100	103.9	97.2	104.6
		Exp#3	100	108.4	97.3	101
		Exp#4	100	101.8	96.3	110.8
GSK256073	pEC50	Exp#1	6.4	6.37	6.37	6.4
		Exp#2	6.29	6.4	6.26	6.27
		Exp#3	6.48	6.49	6.35	6.39
	Emax	Exp#1	100	99.9	90.7	101.3
		Exp#2	100	91.6	91.2	102.7
		Exp#3	100	105.6	98.5	98.3

## Sheet: Sup Fig. 2
Uncropped SDS-PAGE used in Supplementary Figure 2
		Sup Fig.2b (Top right)					Sup Fig.2c (Bottom left)				Sup Fig.2d (Bottom right)
		The lanes used in Supplementary Figure 2 as an inset are indicated by white boxes

## Sheet: Sup Fig. 6
Supplementary Fig. 6a
Flow cytometry			WT	N862.63Y	Y872.64A	W91ECL1S	L1073.32F	N1103.36A	R1113.37A	S17845.51A	F180ECL2A	F2777.36A	Y2847.43A
Surface expression		Exp#1	100	101	122.9	106.6	94.8	94.9	95.1	99.8	106.2	106.2	96.5
		Exp#2	100	107.7	123.5	118.5	88.6	99.3	73.6	87.7	86.9	99.6	100
		Exp#3	100	85.8	99.8	92.7	77.3	76.2	71.7	90.2	89.2	96.4	84.2
Supplementary Fig. 6b
NanoBiT-Gi1 dissociateion assay			WT	N862.63Y	Y872.64A	W91ECL1S	L1073.32F	N1103.36A	R1113.37A	S17845.51A	F180ECL2A	F2777.36A	Y2847.43A
Niacin	pEC50	Exp#1	7.65		5.22		7.37	7.45
		Exp#2	7.47		5.28		7.23	7.45
		Exp#3	7.5		4.95		7.35	7.42
	Emax	Exp#1	100		148.1		82.4	55.6
		Exp#2	100		111.2		75.2	51.9
		Exp#3	100		142.5		70.8	57.3
Acipimox	pEC50	Exp#1	6.22				5.73
		Exp#2	5.85				5.58
		Exp#3	5.91				5.56
	Emax	Exp#1	100				72.2
		Exp#2	100				63.7
		Exp#3	100				85.8
GSK256073	pEC50	Exp#1	7.11	6.04	6.89	6.74	5.88						8.14
		Exp#2	7.12	6.08	6.41	6.71	5.93						7.86
		Exp#3	7.24	5.88	6.51	6.82	6.23						7.87
	Emax	Exp#1	100	112.4	117.8	98.7	71.7						90.8
		Exp#2	100	114.7	108.3	98.7	71.5						97.8
		Exp#3	100	133.3	106	107.5	93.5						91
Supplementary Fig. 6c
NanoBiT-βarr1 recrutment assay			WT	N862.63Y	Y872.64A	W91ECL1S	L1073.32F	N1103.36A	R1113.37A	S17845.51A	F180ECL2A	F2777.36A	Y2847.43A
Niacin	pEC50	Exp#1	6.47				6.58	7.43					4.28
		Exp#2	6.43				6.53	7.41					4.4
		Exp#3	6.37				6.5	7.18					4.36
	Emax	Exp#1	100				48.9	20					48.3
		Exp#2	100				36.8	19.1					46.6
		Exp#3	100				39.8	22.7					48.1
Acipimox	pEC50	Exp#1	4.68				5.04	6.03		3.4
		Exp#2	4.68				5.19	6.03		3.55
		Exp#3	4.84				5.18	5.93		3.5
	Emax	Exp#1	100				53.7	21.9		101.8
		Exp#2	100				37.6	22.2		87.5
		Exp#3	100				39	26.4		116.9
GSK256073	pEC50	Exp#1	5.77			5.96	5.94	6.66					7.75
		Exp#2	5.72			6.12	6.1	6.67					7.97
		Exp#3	6.54			6.15	6.06	7.19					7.95
	Emax	Exp#1	100			106	45.2	21.4					36.8
		Exp#2	100			71	29.9	20.5					34.3
		Exp#3	100			80.7	36.3	26.3					37.9

## Sheet: Sup Fig. 9b
	WT	Run#1	Run#2	Run#3		R22W	Run#1	Run#2	Run#3
	simulation time (ns)		Minimum distance (Å)			simulation time (ns)		Minimum distance (Å)
	1	35.7955	29.291	27.1106		1	34.4055	25.6758	33.1976
	2	36.4984	37.9906	31.6125		2	33.0438	25.8103	31.4149
	3	25.6847	27.3303	34.8766		3	31.1846	39.3901	31.7712
	4	24.7823	25.0882	25.2478		4	37.1102	30.8772	35.5242
	5	35.1651	26.8993	22.2196		5	36.3496	35.2883	26.78
	6	35.5611	23.5252	29.9499		6	27.0748	38.1399	30.5466
	7	31.2375	24.5019	26.8788		7	30.4872	32.7	38.6622
	8	34.05	23.7413	23.2547		8	33.9253	36.5758	31.5578
	9	24.2483	24.0798	23.7936		9	32.9787	37.4399	35.2071
	10	24.4047	24.4528	24.8554		10	27.3473	20.9862	34.7379
	11	22.8485	25.5449	25.3823		11	26.9886	21.1815	29.1436
	12	30.6361	24.6871	22.558		12	36.1186	31.2939	30.571
	13	25.069	24.2221	25.9885		13	33.1532	31.9235	30.1012
	14	20.5649	24.4904	26.3001		14	28.547	36.032	30.6917
	15	19.5537	25.0766	26.5391		15	38.7549	23.5765	29.9729
	16	24.5204	23.1225	27.5491		16	26.6574	37.7712	27.3707
	17	38.1453	24.2264	26.4419		17	35.491	28.5785	32.6453
	18	35.7241	26.7703	27.3085		18	31.1246	31.9247	27.0298
	19	37.3707	25.9144	26.5822		19	34.0645	27.2702	26.3974
	20	34.8976	26.3115	27.6436		20	33.8442	28.239	26.8135
	21	29.6515	25.1501	27.6886		21	31.9059	30.1721	26.4277
	22	31.6724	30.8633	26.5212		22	35.1154	33.7714	25.5869
	23	35.6648	32.4984	24.2785		23	26.0912	31.4405	26.3817
	24	29.0204	32.1413	26.2025		24	25.7835	35.9537	26.8009
	25	27.08	26.4233	25.8328		25	30.7849	33.5519	24.8193
	26	26.8831	32.2128	31.3654		26	27.0247	26.5759	24.9896
	27	25.0943	31.6425	35.8487		27	25.4447	31.5682	25.4228
	28	27.7929	40.1326	27.652		28	37.932	36.958	24.8729
	29	26.432	31.0758	33.8184		29	32.5813	32.0517	25.5837
	30	28.0791	32.145	26.3294		30	38.4175	34.81	25.0406
	31	28.2893	31.036	26.5519		31	36.2516	33.3734	26.0334
	32	26.8865	31.5552	26.053		32	35.2275	36.1949	26.8414
	33	25.2189	33.4792	25.2566		33	35.9878	37.9423	31.7112
	34	29.9217	30.9693	23.6889		34	36.2371	37.0778	28.4379
	35	28.8419	31.2624	25.0299		35	25.7285	34.52	27.4898
	36	28.5685	31.8203	25.4111		36	26.6942	35.8814	29.6501
	37	26.5726	26.901	26.1764		37	25.5041	33.2818	31.9166
	38	28.3795	25.4677	26.4869		38	26.072	34.3148	27.4498
	39	25.6693	27.6982	32.9585		39	26.0444	28.532	32.2422
	40	31.1623	26.0248	37.0077		40	25.7342	29.4417	24.2627
	41	31.9957	26.5652	30.0937		41	25.5552	30.455	26.9693
	42	33.3128	25.7505	34.2874		42	26.5194	30.2556	26.5234
	43	31.3983	26.5917	30.4827		43	25.0929	31.4469	25.8611
	44	35.6339	27.0003	33.2355		44	24.8846	33.0967	28.3986
	45	25.3374	24.8223	26.3485		45	25.681	29.5572	26.9239
	46	31.329	24.6023	19.0495		46	25.3546	36.1002	26.7877
	47	31.0357	24.3716	29.9705		47	31.318	34.0658	27.357
	48	33.229	26.0297	34.2949		48	38.1126	32.8937	27.4257
	49	35.1339	25.364	37.4935		49	33.8361	29.7251	28.6204
	50	32.6722	25.8081	29.876		50	27.0238	30.9428	32.9386
	51	30.6133	25.95	30.9706		51	26.5391	31.7727	24.3576
	52	25.2782	26.9975	33.021		52	26.8378	36.8892	35.9137
	53	26.4954	25.9377	25.2997		53	28.5397	31.2492	18.1693
	54	27.8424	26.2471	23.7751		54	30.1152	31.1657	26.306
	55	32.5098	26.7934	36.3847		55	28.8627	31.5199	25.7605
	56	33.0472	27.6782	29.1395		56	27.056	30.5439	26.9932
	57	27.3805	25.6182	33.0136		57	27.3645	32.2062	25.2968
	58	27.9727	25.7709	33.5224		58	25.3947	38.1644	23.3096
	59	30.2646	27.0631	35.6627		59	27.2812	33.7816	28.0455
	60	27.9996	25.8285	27.6374		60	31.3954	30.6551	33.036
	61	29.293	26.0602	34.8598		61	24.5902	32.2185	26.55
	62	28.8903	27.2471	27.327		62	26.6388	35.2788	23.7959
	63	28.7264	27.2935	34.3361		63	26.4414	36.8437	26.8538
	64	30.0277	26.4915	30.6277		64	22.4735	35.0943	33.8484
	65	33.32	26.5809	39.3649		65	26.8105	38.035	31.2598
	66	27.156	27.357	34.8802		66	32.0754	33.6112	25.0655
	67	32.7671	26.6643	38.2185		67	31.9258	35.8585	31.9919
	68	35.2834	25.9019	33.5062		68	31.5227	27.1853	27.5519
	69	36.8953	26.871	38.0857		69	33.3782	21.6417	37.4711
	70	36.813	26.5342	30.21		70	34.1647	21.3816	35.4276
	71	33.1072	26.8224	37.8399		71	35.2345	21.8578	26.4492
	72	37.5328	27.3948	36.6476		72	29.3596	25.4017	24.7691
	73	33.7747	26.5113	36.9612		73	33.3523	30.4073	29.544
	74	30.672	26.2483	35.8722		74	30.2947	33.3284	24.4468
	75	37.1319	26.2483	34.1551		75	34.8361	28.3195	26.596
	76	24.354	23.031	33.7437		76	27.5691	27.2206	28.288
	77	27.0532	24.2295	37.8241		77	30.2365	29.295	32.8147
	78	28.4567	26.8624	24.8229		78	27.8683	28.0578	31.6435
	79	31.8773	24.5426	24.4232		79	38.9274	36.0875	29.1631
	80	36.4606	24.0446	39.2219		80	31.0842	35.9889	37.5655
	81	35.5253	24.2976	38.5989		81	31.2083	32.3576	35.3821
	82	33.0136	25.1915	38.0715		82	24.9212	32.285	31.5132
	83	38.5163	24.633	35.383		83	31.9788	36.7073	26.4735
	84	34.7935	24.9057	30.8426		84	37.6788	30.4072	34.9704
	85	37.6903	24.5127	29.9465		85	33.0814	36.8663	35.025
	86	33.1091	24.268	29.5677		86	37.4472	35.5154	26.6542
	87	34.9121	25.4937	25.9528		87	31.4631	27.35	31.3976
	88	24.7711	24.6493	37.8334		88	33.7821	23.3047	35.705
	89	29.8088	24.754	31.4542		89	25.6181	24.5847	37.8746
	90	34.5491	24.0987	36.2418		90	27.0702	27.2317	31.9114
	91	33.9096	24.5487	28.5457		91	28.4855	29.6571	33.3537
	92	38.311	24.3753	30.8698		92	27.5197	34.6515	30.2127
	93	30.2946	24.9858	26.1802		93	31.825	31.5873	34.206
	94	28.913	23.4691	24.2332		94	35.4389	33.353	29.0814
	95	27.1107	24.0575	26.7272		95	30.5397	31.6986	26.105
	96	30.6113	24.5185	26.7931		96	31.5589	37.3407	26.0756
	97	32.5749	24.81	31.1542		97	27.0241	30.8368	26.4671
	98	31.6148	24.1697	36.1928		98	29.7476	30.2362	27.2769
	99	31.3557	25.0743	35.2747		99	24.3784	32.8678	26.1914
	100	26.2786	24.6421	26.6522		100	31.0363	31.1564	26.3486
	101	27.6346	24.9638	31.6705		101	33.7791	27.2443	25.7134
	102	34.059	24.7101	35.3131		102	28.9709	29.1915	27.2415
	103	25.3873	23.9045	33.6694		103	28.6765	24.6336	25.0154
	104	29.1931	25.2815	28.6126		104	25.8594	34.3685	25.7156
	105	27.4294	24.4262	26.8393		105	30.6945	28.7799	25.9554
	106	27.6883	32.8631	21.8684		106	36.6279	25.2518	25.7706
	107	27.7327	34.0284	27.7888		107	30.5578	24.2762	26.3648
	108	30.4255	30.8813	28.1333		108	30.6794	32.7288	28.7055
	109	30.2574	33.8973	28.8663		109	34.1113	35.7365	25.0202
	110	37.9814	21.0385	29.2384		110	34.2169	32.7704	27.5912
	111	31.61	20.7598	30.9		111	28.4733	30.4964	31.388
	112	22.8865	21.2434	37.6092		112	28.7554	32.2867	29.8555
	113	23.8675	21.0298	24.7566		113	29.3409	30.204	32.6023
	114	27.9948	20.7647	31.6805		114	27.0996	30.8187	37.0111
	115	25.3984	23.5864	33.3428		115	27.8099	31.8875	33.1237
	116	36.5167	23.7213	28.324		116	26.7621	29.8813	26.7821
	117	39.1142	38.5903	26.3515		117	27.1213	34.1281	33.0464
	118	33.1263	29.2302	26.6166		118	29.5104	29.2509	32.9868
	119	33.3312	24.0918	27.7989		119	29.5965	30.735	23.6015
	120	29.8314	26.5862	26.2515		120	30.6377	37.857	24.1799
	121	33.3297	28.8472	27.0127		121	31.6424	34.2601	23.1219
	122	29.4047	33.3019	25.5761		122	36.9289	33.0322	22.663
	123	33.6073	31.1559	30.4564		123	31.5893	29.8194	24.7768
	124	28.5914	32.6875	30.7683		124	34.9071	36.9139	33.808
	125	29.8125	35.4638	30.0417		125	32.2367	29.4306	30.794
	126	37.569	28.3029	37.6346		126	30.5878	25.5131	27.4083
	127	33.7209	32.6369	29.8836		127	34.8913	22.9625	25.5813
	128	30.0275	36.3808	30.8032		128	30.1189	31.1718	25.2717
	129	32.6172	26.2301	34.2764		129	24.3615	33.5942	25.8089
	130	31.9069	25.3318	37.0053		130	24.9082	31.4003	25.4811
	131	28.2541	34.1065	35.9617		131	29.3151	33.9567	28.5387
	132	28.4485	29.45	29.8102		132	24.1501	36.9721	30.0569
	133	26.2346	30.6738	34.4174		133	23.4144	33.0912	31.5132
	134	26.2548	32.5699	33.6187		134	25.279	35.335	26.7557
	135	35.6195	30.2262	30.2495		135	27.9308	35.7951	34.9172
	136	23.4137	35.9845	29.7068		136	25.2471	23.4868	33.0822
	137	29.4194	36.8075	37.0552		137	27.2205	23.3631	29.5812
	138	34.1748	28.8464	32.9673		138	24.7522	25.7664	24.7452
	139	38.9494	25.6446	31.387		139	23.1025	22.4207	33.6797
	140	30.095	23.4111	34.7942		140	22.1275	39.4369	30.9441
	141	34.8094	22.3056	36.463		141	24.2873	37.8619	29.7756
	142	28.5321	23.96	29.8332		142	32.7531	39.9189	32.1189
	143	34.1666	26.695	27.4293		143	33.3657	36.6375	37.112
	144	28.4739	26.267	34.8794		144	38.0245	27.2072	31.9686
	145	30.7278	28.4995	34.0295		145	37.4475	28.0283	34.9577
	146	36.7103	31.7401	35.0962		146	38.0709	31.7856	24.1404
	147	37.3691	38.5667	31.2837		147	29.6321	28.164	24.3338
	148	31.7317	33.3019	34.2311		148	37.0808	27.1607	27.909
	149	36.034	29.8175	32.2997		149	38.6631	30.2966	26.9707
	150	37.6397	34.9004	25.5964		150	27.3258	28.4514	26.1151
	151	26.1667	31.8795	27.0691		151	24.2429	35.1269	26.4874
	152	31.4982	32.9855	27.8028		152	21.9141	35.8511	24.6532
	153	34.0857	34.1722	29.256		153	25.3869	35.6226	25.2982
	154	30.1012	29.7146	34.8905		154	26.0821	37.3649	25.0235
	155	34.9215	31.9184	32.2203		155	23.8289	34.9958	25.6769
	156	35.9543	40.2914	31.2227		156	20.6204	30.6339	25.4133
	157	27.3085	33.6034	34.5616		157	19.8655	36.0958	24.8681
	158	29.4028	29.9925	33.0545		158	20.4354	28.7311	25.4193
	159	29.7317	29.1399	28.6239		159	20.4041	36.2817	24.4428
	160	28.3232	28.128	36.4736		160	20.4398	30.4253	24.8552
	161	31.1816	27.8219	25.8864		161	20.6258	31.0545	24.6784
	162	30.6051	33.689	29.5331		162	20.9708	38.0197	27.3574
	163	30.3286	32.6874	34.9597		163	21.5109	28.9639	27.6648
	164	30.7742	33.0862	25.7896		164	23.3587	29.3153	27.2494
	165	33.7293	23.9717	27.4831		165	24.8929	39.0615	26.7739
	166	37.4618	37.8567	25.869		166	24.9682	28.801	27.4512
	167	35.0182	32.853	24.6841		167	28.8102	28.8771	27.1269
	168	27.4829	26.9381	26.2082		168	26.8476	27.4236	28.6205
	169	32.2054	22.9798	33.6649		169	27.5108	27.2421	27.0107
	170	25.7306	30.7705	38.6647		170	24.1117	30.8147	28.1881
	171	35.9843	34.696	29.2142		171	21.7319	37.2796	29.2022
	172	29.616	34.9017	31.7723		172	20.7593	32.2755	29.9747
	173	25.1942	35.5417	29.4042		173	41.2651	36.9023	35.8709
	174	31.469	33.8416	32.391		174	32.2611	30.2688	29.1054
	175	28.9341	35.9763	31.0288		175	31.3276	23.5979	26.7013
	176	27.4648	31.7528	36.5075		176	31.0318	29.8487	27.8167
	177	28.2893	34.3753	36.8154		177	35.0988	22.6356	26.4628
	178	26.5544	28.2531	34.4045		178	38.7632	29.6869	26.6347
	179	32.3553	32.2899	33.7449		179	31.4237	26.3958	35.6756
	180	31.5965	30.0291	35.2575		180	28.1435	33.7364	35.5229
	181	32.5048	27.4513	35.2229		181	25.5986	27.7264	29.6886
	182	37.9871	36.035	31.7995		182	35.0868	25.5173	31.6864
	183	31.1375	38.6528	34.6277		183	34.3557	30.393	25.3802
	184	34.0247	36.4717	38.9918		184	31.4686	32.4962	26.5523
	185	34.9227	26.0945	29.8443		185	32.8346	36.4679	28.4265
	186	31.4043	26.4967	36.2151		186	31.1087	30.8014	30.8756
	187	30.3335	25.9297	28.4502		187	31.1433	35.5894	28.3117
	188	30.5388	24.9602	38.3607		188	34.7275	31.6635	32.6169
	189	30.5903	30.9176	30.4964		189	37.0488	38.1402	36.9935
	190	28.9348	38.6262	36.0027		190	35.2511	26.2657	27.7462
	191	25.0506	27.8209	27.6644		191	36.6949	38.9874	25.1987
	192	28.3047	33.8265	36.6647		192	33.3331	32.3636	30.6867
	193	27.3128	35.1221	33.9568		193	32.821	35.7631	28.3475
	194	20.3138	28.9283	30.986		194	24.9186	34.1644	37.8994
	195	29.1351	31.2009	28.6685		195	26.0014	25.7088	31.5806
	196	32.373	28.3343	28.6502		196	25.6158	33.824	32.4101
	197	37.9351	30.1946	30.3206		197	32.0261	35.8812	29.7194
	198	27.2089	36.7264	30.8609		198	36.1111	30.069	34.3566
	199	27.2688	36.4071	30.0116		199	34.9043	22.6995	34.4748
	200	33.5855	30.1149	33.3352		200	37.0916	23.4537	36.8214
	201	33.1362	27.4089	28.9021		201	35.8681	18.0563	31.1345
	202	37.06	31.5266	27.7956		202	31.9146	22.1295	32.6903
	203	31.5581	25.026	28.8628		203	31.5959	37.6503	25.8214
	204	33.2931	27.1538	30.6619		204	32.1565	27.4631	26.2179
	205	28.6558	38.4634	30.2384		205	31.6587	30.1954	25.0364
	206	38.186	33.4995	38.3097		206	33.036	35.2222	19.7395
	207	29.3531	30.3783	33.285		207	36.1813	31.7234	21.3512
	208	28.765	32.8788	27.9791		208	31.63	32.9515	20.1689
	209	29.7778	30.8572	26.367		209	35.422	31.7908	22.6212
	210	28.6771	29.6396	32.2555		210	26.3508	34.4216	26.2441
	211	30.141	37.7018	39.7912		211	37.4635	22.3234	29.8293
	212	30.8603	29.4735	24.4862		212	29.7834	20.8098	28.3998
	213	25.7242	34.7134	25.8776		213	29.3833	30.7895	29.513
	214	29.2133	36.1175	26.1288		214	30.1682	33.4176	31.1069
	215	33.6957	29.7949	26.9458		215	35.7784	26.5951	39.7404
	216	32.3568	34.3202	25.8297		216	40.9416	24.9221	28.4187
	217	31.1639	27.4875	25.8891		217	37.7812	32.9632	35.9818
	218	34.9969	24.5886	25.0427		218	30.7623	32.1422	29.5322
	219	26.6419	26.1331	25.9225		219	32.5009	36.1905	29.6571
	220	25.4326	26.3102	25.4676		220	33.5264	31.2035	22.8313
	221	25.3239	26.0124	25.4325		221	33.6173	33.6766	23.2143
	222	25.6573	34.6193	25.2032		222	26.8183	36.2817	31.9613
	223	26.4832	31.243	25.207		223	27.4408	34.5957	34.9725
	224	26.2847	34.699	25.4476		224	29.5423	34.9495	25.7269
	225	29.1776	34.4212	25.9211		225	31.6599	30.7234	33.9227
	226	36.1224	29.9268	27.0112		226	29.4738	24.8137	34.6961
	227	37.874	36.4852	28.3935		227	31.252	29.7673	33.353
	228	34.8871	28.0092	29.4196		228	28.3677	29.4497	27.2862
	229	31.8822	26.8461	29.3668		229	36.5463	29.2397	31.7284
	230	27.6186	29.9936	29.309		230	35.5694	28.3558	22.8268
	231	34.3369	27.7746	28.9888		231	36.0487	29.1058	28.4621
	232	30.0695	27.3641	32.6168		232	25.143	28.9196	34.4503
	233	31.5947	33.2453	33.0246		233	29.8358	28.0557	29.714
	234	34.7312	36.6137	30.218		234	30.6044	29.1936	34.8685
	235	33.1719	32.3685	31.6406		235	32.5945	28.4967	30.6893
	236	34.4918	31.4916	28.1875		236	31.4241	27.7767	26.8788
	237	37.7159	30.7304	30.4143		237	28.5896	28.4708	32.8377
	238	31.318	28.5053	24.1016		238	31.0193	29.0943	30.4972
	239	32.3891	30.4302	20.2994		239	29.3819	28.4038	33.9035
	240	25.213	25.8403	20.0942		240	27.9245	31.458	37.4481
	241	33.1405	34.51	21.7715		241	36.1899	27.3911	34.8516
	242	31.1743	31.9564	30.5553		242	26.3914	27.8271	36.8775
	243	35.5022	30.734	38.2458		243	23.6992	30.8131	35.1347
	244	32.7852	33.0833	38.2313		244	23.7544	37.7136	29.8599
	245	28.2872	34.7816	36.3875		245	23.8442	32.0592	29.3599
	246	28.2338	35.8377	33.4115		246	23.3712	38.1165	28.0259
	247	28.927	23.0495	34.5816		247	24.0292	28.9711	26.9627
	248	32.3779	27.6796	29.2737		248	23.6658	27.8493	26.2738
	249	29.4539	25.4482	31.4431		249	25.503	29.9888	26.6725
	250	28.8943	26.7407	26.2864		250	32.7852	35.4551	25.8969
	251	33.9657	35.9637	38.3629		251	30.2253	24.401	26.7506
	252	28.731	25.9786	34.2832		252	25.2887	27.7272	27.0939
	253	38.6812	31.3171	25.1542		253	29.9977	31.3268	26.5122
	254	30.7056	27.3106	24.9233		254	35.5469	35.7611	28.0584
	255	30.108	36.2232	26.3958		255	39.1382	33.5919	27.4971
	256	30.89	34.9315	30.8873		256	37.6695	29.3748	27.9589
	257	30.2376	29.9757	37.9252		257	33.3942	31.7874	26.4829
	258	30.6295	27.5521	26.6557		258	29.7144	34.1028	27.3977
	259	33.3546	31.5112	39.5396		259	33.0281	33.1446	27.0448
	260	32.8484	36.4549	30.1869		260	25.6306	35.1784	28.393
	261	25.6044	27.344	32.5634		261	33.2775	25.9109	26.4848
	262	27.1701	30.9883	30.8695		262	33.595	35.2711	24.3517
	263	26.3949	33.4065	34.3792		263	35.5491	32.8125	26.9946
	264	26.5111	26.7319	26.9201		264	34.7087	32.5938	26.9098
	265	26.8608	32.9239	28.4469		265	30.7033	31.0997	27.5415
	266	25.9526	23.7659	25.2878		266	33.0806	32.8333	26.8484
	267	29.1703	26.542	26.5812		267	37.5352	31.0168	28.9307
	268	29.8084	25.4195	26.1561		268	38.4597	29.4091	28.1654
	269	29.6126	25.9755	26.2156		269	30.0119	28.5377	37.2573
	270	29.2535	25.5246	26.0822		270	34.6082	32.8373	29.9538
	271	29.2377	26.6608	24.4128		271	26.4778	29.3032	34.3691
	272	30.3592	39.207	24.9452		272	31.1269	36.7573	30.4079
	273	30.9328	32.2799	29.7415		273	37.4512	35.5985	31.3787
	274	29.9745	28.9788	29.0026		274	28.6063	26.7067	30.8551
	275	28.9814	25.2258	30.5273		275	32.9236	36.74	32.0036
	276	29.6527	25.6727	35.0375		276	36.4123	30.5481	31.3319
	277	34.8709	26.5412	30.3753		277	27.227	31.7602	27.2396
	278	29.3377	28.6493	28.9734		278	24.5804	28.7338	29.2759
	279	23.393	29.1013	32.0168		279	32.4597	31.816	25.9153
	280	23.6655	32.6603	39.0911		280	39.614	24.1056	27.0325
	281	24.4422	22.3896	37.4123		281	29.7824	22.3226	29.4789
	282	25.4942	33.227	29.8942		282	27.2403	20.8946	29.8896
	283	27.267	33.092	29.7581		283	35.0727	20.1852	30.6067
	284	27.0341	33.6298	38.2706		284	33.424	27.5889	23.4188
	285	31.0459	26.6895	34.1795		285	32.8111	27.9309	23.9362
	286	26.3993	30.9214	32.8887		286	34.5166	37.0946	37.1713
	287	34.8466	28.8151	33.0076		287	29.6772	39.5993	28.7947
	288	35.2195	31.9302	36.7906		288	37.6261	28.3496	27.5353
	289	38.5175	31.5669	37.9419		289	36.5382	36.2408	23.6627
	290	34.4793	26.55	31.5978		290	25.1698	30.4487	22.4608
	291	30.0063	29.3429	29.9423		291	23.8984	39.1482	23.8693
	292	30.9096	32.1713	27.6002		292	28.5618	34.6775	25.381
	293	30.1429	31.1857	34.5673		293	26.7296	33.8137	25.4898
	294	30.9032	33.2455	36.8811		294	34.5737	33.4044	27.9548
	295	29.4498	31.7074	35.3083		295	36.0566	25.3737	37.5439
	296	30.777	35.3546	29.2699		296	36.9314	35.224	32.1199
	297	30.8688	28.103	28.4773		297	35.5799	38.1885	32.578
	298	30.4943	24.8767	30.3913		298	38.9795	31.1848	26.6535
	299	29.1813	29.3436	31.0518		299	37.2353	25.8909	30.4066
	300	30.2794	30.8472	35.8731		300	37.426	34.595	31.0372
	301	30.4773	35.7171	40.3299		301	37.0899	30.7499	29.8785
	302	32.9118	27.1973	37.4001		302	37.686	36.4448	29.2897
	303	31.5161	26.0408	31.6673		303	34.1858	37.3336	28.8582
	304	33.0557	35.2441	30.4832		304	37.6729	31.6876	27.7634
	305	27.5816	36.633	31.3304		305	29.2512	36.8145	27.6508
	306	29.3357	28.5993	32.6231		306	32.0553	29.5076	29.1533
	307	25.9141	28.8436	34.7494		307	36.057	31.371	28.5094
	308	36.1796	28.5918	36.8555		308	35	30.6917	27.5441
	309	31.7666	32.3691	34.8595		309	28.7164	29.7397	25.8011
	310	30.9354	24.9464	30.2772		310	38.377	37.0403	26.732
	311	31.9672	31.9995	38.7271		311	36.9143	36.4331	26.9834
	312	29.0792	36.3007	28.1362		312	31.9927	28.1308	27.9585
	313	31.9712	20.6063	34		313	30.1932	27.0153	33.4433
	314	36.0853	25.1865	24.2348		314	34.7215	28.6734	35.1778
	315	36.1553	26.4333	39.1385		315	31.8982	32.5825	37.4959
	316	28.3266	31.7128	30.3529		316	36.0931	24.9205	27.4616
	317	28.9452	31.6248	35.1281		317	38.8208	35.8189	27.1736
	318	28.1691	31.9157	28.1092		318	36.8599	36.7773	32.5778
	319	28.0223	24.5544	25.7499		319	34.1534	27.0613	27.6223
	320	27.4966	27.8599	35.7862		320	31.6466	32.9809	30.2071
	321	28.7009	28.7689	25.2353		321	34.2433	36.321	38.4903
	322	28.5514	32.5843	39.782		322	32.0734	26.8971	37.9075
	323	29.1356	35.127	32.3662		323	32.5845	36.1377	34.7109
	324	32.368	30.2457	27.8201		324	30.4105	30.6326	36.1591
	325	31.0125	27.7453	28.5879		325	28.3574	26.6021	27.8737
	326	37.6188	27.7093	27.7176		326	38.6307	28.0698	28.7698
	327	34.8972	28.7689	29.0626		327	34.1792	35.8416	32.3578
	328	31.8709	25.973	28.4976		328	30.0262	36.555	27.7869
	329	38.2577	24.8357	34.4144		329	35.4567	32.9405	32.9616
	330	32.4085	36.1302	36.0399		330	37.3094	34.0682	31.5362
	331	31.5786	29.4416	36.5075		331	36.3541	29.629	31.2351
	332	34.5269	25.6944	33.4634		332	38.0127	37.0829	27.1827
	333	27.4352	27.7192	34.4795		333	37.3201	31.3624	28.7185
	334	19.8011	26.1258	31.469		334	36.8279	33.3285	27.1949
	335	18.8517	25.0317	28.8717		335	36.548	34.0061	27.6613
	336	30.1547	25.1481	33.6138		336	27.2781	29.7034	31.4924
	337	36.5486	27.3715	34.9269		337	35.667	35.517	27.9572
	338	33.6593	26.1807	28.3033		338	30.963	37.1487	30.3075
	339	20.2394	26.6675	38.9556		339	34.2358	34.4245	34.7384
	340	35.6021	24.5992	29.8729		340	37.2186	30.4113	36.142
	341	22.5978	24.8451	28.411		341	36.3886	27.0577	33.9869
	342	32.6471	25.4202	29.188		342	33.3635	27.5904	30.5066
	343	34.5236	24.9429	34.8908		343	28.595	27.2148	28.1872
	344	28.9267	24.4434	35.1446		344	35.7394	29.9741	27.8333
	345	30.1146	24.5563	27.2928		345	28.3938	38.1817	26.7291
	346	33.6736	24.7993	26.2872		346	27.5755	25.7946	33.7417
	347	30.0849	24.9014	33.2215		347	26.3683	29.63	29.0409
	348	35.8672	27.289	33.9868		348	31.3612	29.6679	24.0221
	349	29.2092	25.8333	33.1709		349	27.3683	32.9238	22.9052
	350	31.7835	26.0861	34.1273		350	38.9236	26.4431	31.8809
	351	34.1084	25.8671	30.0933		351	34.5983	23.3203	39.292
	352	32.7955	26.3548	29.6071		352	34.2172	25.5424	28.3407
	353	35.2882	27.0829	36.4741		353	32.7981	34.5204	30.7137
	354	28.6833	26.435	30.6686		354	27.4807	30.1325	24.8851
	355	35.4879	26.7403	37.9955		355	26.5891	38.7306	33.8162
	356	33.043	25.8322	34.336		356	27.3302	33.6752	32.2377
	357	34.5446	26.6298	35.1953		357	26.3628	25.6061	23.9478
	358	39.0528	26.5911	34.882		358	26.1559	35.7504	26.612
	359	41.7547	26.6046	28.1968		359	26.4443	30.4198	34.4394
	360	33.3077	24.1053	29.9721		360	28.4461	30.3434	33.9247
	361	32.3083	24.0065	32.1916		361	27.3436	28.9352	28.7234
	362	23.9916	24.2159	36.4936		362	26.8141	30.1252	30.9544
	363	24.9829	23.7118	32.5528		363	26.4113	28.0726	27.5775
	364	27.7551	23.7513	32.6748		364	27.8311	29.9114	26.719
	365	33.292	23.7278	31.0489		365	26.1523	27.8895	32.9481
	366	29.2507	24.9942	33.6705		366	25.0111	27.9804	36.0836
	367	38.5986	23.8972	32.2954		367	25.1136	26.6152	34.8304
	368	32.7429	24.1406	37.4161		368	28.5458	35.3878	33.1545
	369	34.4988	23.8366	31.3528		369	23.7689	37.2311	31.3724
	370	31.9653	25.7125	36.365		370	23.4138	25.9886	30.3783
	371	28.6594	24.7662	27.5798		371	23.1552	24.4599	29.7676
	372	27.2113	24.0034	37.1811		372	23.0099	25.0593	30.0714
	373	35.6148	24.118	31.2457		373	24.9487	32.3728	38.7684
	374	37.0823	24.2259	32.9167		374	24.0745	23.9517	34.0792
	375	27.0407	24.6194	32.1139		375	23.0905	35.7273	37.5309
	376	26.7996	24.3592	33.6821		376	22.7953	26.7566	35.6532
	377	27.2705	24.148	26.2794		377	22.8069	33.1185	28.2371
	378	26.8167	24.171	28.7958		378	23.7217	32.6742	33.8841
	379	27.187	25.6613	28.4478		379	23.2506	36.774	36.6619
	380	37.0433	24.9417	30.1419		380	23.4388	24.5576	37.4538
	381	37.5006	24.6746	26.2534		381	23.0525	25.4158	32.9573
	382	38.505	23.531	24.4845		382	22.9085	23.9332	28.9698
	383	32.9135	23.5659	38.4633		383	23.5974	22.6678	30.0673
	384	39.4305	25.2047	34.9022		384	21.9699	23.0004	29.8885
	385	34.3934	25.0255	37.5243		385	22.9542	22.5265	30.5268
	386	29.6217	25.4028	38.2233		386	36.011	30.4662	37.0506
	387	22.9456	24.3584	35.1328		387	38.9206	33.8181	32.2514
	388	23.6954	24.5034	35.2377		388	37.9275	25.6112	28.3899
	389	23.3233	24.2229	35.8615		389	32.5121	30.0861	30.7242
	390	36.9411	24.6021	35.422		390	39.9915	27.6042	35.4539
	391	26.4187	24.7703	37.8019		391	34.7163	35.1044	38.7127
	392	25.0088	25.4427	36.7988		392	24.8554	30.195	38.1856
	393	24.1963	24.2799	38.0433		393	24.9521	24.4868	38.5249
	394	24.2567	23.5599	27.277		394	24.5256	24.0521	33.0701
	395	31.9865	24.2514	33.0262		395	26.1152	26.0276	37.8092
	396	32.062	23.4384	35.1096		396	28.9731	24.7329	33.9028
	397	30.0932	24.4816	32.8417		397	37.064	32.3041	32.8895
	398	29.5558	23.816	36.8746		398	36.6202	33.454	25.5362
	399	28.128	24.6739	25.9266		399	29.7733	32.3679	23.3136
	400	28.9082	24.9508	35.8282		400	37.5207	28.5802	27.2427
	401	24.9168	24.3529	36.4792		401	37.2839	24.2849	31.3537
	402	23.2284	24.3878	30.3326		402	37.5824	39.5589	34.8917
	403	20.3296	24.6544	30.4747		403	33.5352	34.9691	28.9582
	404	20.3439	24.0275	39.7957		404	23.3104	40.2372	29.3107
	405	24.4044	24.1907	34.8606		405	22.8093	34.5644	25.5116
	406	32.7421	23.965	34.2334		406	24.0836	35.9619	29.6066
	407	36.0368	24.1037	31.6191		407	23.8597	34.1972	23.9687
	408	35.8755	23.6079	31.4926		408	21.3961	30.0179	29.9787
	409	28.8182	23.757	34.37		409	23.45	27.5391	33.5711
	410	31.0475	24.834	35.5286		410	22.5509	38.096	31.4009
	411	35.5327	24.1252	35.6364		411	24.3049	32.9104	26.3218
	412	31.992	24.8172	35.3955		412	23.6894	39.7635	35.8052
	413	36.431	24.4904	33.0349		413	21.832	34.4754	30.8406
	414	37.1076	25.1399	33.1486		414	23.2828	36.0823	35.7074
	415	39.2306	24.71	30.1018		415	23.3439	26.9778	37.8109
	416	39.4658	24.3858	40.6591		416	24.2674	24.8349	34.1233
	417	32.9283	24.7988	37.5397		417	22.3643	25.1273	38.5665
	418	25.2837	24.7822	32.9121		418	22.1684	24.5229	31.0449
	419	29.9562	25.5829	31.7002		419	24.3991	24.7251	30.2684
	420	32.2059	24.6473	34.0572		420	39.0808	27.0311	35.0532
	421	37.8036	24.1457	39.7701		421	33.6486	26.4089	15.9889
	422	30.7406	24.4118	33.1379		422	29.4213	26.5232	17.181
	423	31.2691	24.7604	37.7948		423	38.1799	29.1593	16.555
	424	26.5242	24.2535	37.8492		424	35.3403	33.6175	16.5582
	425	27.8817	24.4228	38.1785		425	38.5963	26.0734	27.3314
	426	38.5967	23.6576	25.7929		426	26.5995	31.6612	22.7064
	427	32.3269	24.6428	25.5421		427	36.3288	38.9525	26.6406
	428	28.7627	24.6996	31.1514		428	37.9188	31.5822	29.4971
	429	37.7771	24.784	31.1782		429	33.9481	34.5375	35.239
	430	38.5333	26.1838	32.1123		430	32.5465	27.8267	34.1167
	431	31.4118	24.353	27.5442		431	30.2454	34.7369	32.6754
	432	35.7771	24.4565	28.4952		432	31.3444	29.5974	35.2175
	433	34.611	24.9155	32.3407		433	30.2417	36.3961	35.5651
	434	27.4399	23.5865	37.0227		434	30.9538	33.4482	37.7593
	435	28.4037	24.4846	36.5118		435	28.4102	33.1671	33.6754
	436	36.1563	25.6594	36.1584		436	27.845	36.8484	31.2727
	437	33.0463	23.5677	38.7795		437	37.8956	38.9314	31.8172
	438	35.8347	24.0918	26.8571		438	32.6769	24.2034	31.1205
	439	34.7805	24.6251	33.1045		439	37.9037	28.7462	27.0462
	440	34.1334	24.3377	29.9019		440	38.939	28.603	28.7541
	441	26.9082	24.6564	30.4387		441	35.4233	27.4744	36.2893
	442	24.5758	24.0657	34.5285		442	37.9642	32.6853	33.2873
	443	35.2718	23.8105	30.8481		443	39.1611	27.6908	27.1649
	444	28.0595	24.5383	31.6808		444	33.6825	32.7234	39.0483
	445	25.2826	23.4476	33.4596		445	30.6465	35.8342	38.1205
	446	23.7807	24.821	37.3016		446	25.1519	36.7236	28.962
	447	21.956	24.1601	32.4963		447	32.7587	33.0307	39.3319
	448	37.7184	26.045	33.2763		448	39.672	30.0411	38.8566
	449	25.83	26.1468	29.9664		449	27.131	25.834	28.0267
	450	25.7081	26.407	36.0719		450	36.7436	36.8118	28.2099
	451	29.9236	25.4752	35.9778		451	32.5307	26.8876	33.8538
	452	37.7356	25.6655	24.1304		452	31.3531	26.1383	36.4496
	453	29.9076	24.0191	24.2513		453	28.5113	30.1336	38.0431
	454	36.8953	23.551	24.2203		454	32.591	28.0417	36.438
	455	31.0526	23.7227	24.326		455	36.2244	27.2796	28.1918
	456	36.4166	23.3603	26.7292		456	35.9169	31.6807	30.4925
	457	27.4082	23.5323	24.6083		457	33.947	30.6963	27.4174
	458	37.0929	23.9017	23.4356		458	30.2639	30.6119	28.7847
	459	32.4304	24.1457	24.7882		459	35.4696	28.0885	37.8265
	460	37.0691	23.7917	28.5285		460	32.7224	36.9808	32.7384
	461	34.1978	24.2829	36.3449		461	34.2167	31.4233	29.9894
	462	34.499	24.3764	29.2653		462	34.238	35.8044	33.0039
	463	33.883	23.4736	28.1193		463	35.7195	34.5709	26.5739
	464	30.942	24.3392	35.0678		464	37.4178	34.5182	25.5907
	465	33.4263	23.481	38.1987		465	35.2311	33.532	33.0117
	466	39.1591	24.4669	33.6069		466	34.8725	24.2303	32.7505
	467	28.5292	23.9823	34.4478		467	31.6192	23.5278	35.4012
	468	27.4813	24.1693	28.9084		468	27.6074	24.1794	26.2786
	469	36.3426	23.3258	29.5871		469	24.0098	22.8633	25.2634
	470	38.0014	23.5256	30.4479		470	27.1	23.8272	30.7973
	471	30.3342	22.7483	30.8286		471	34.9799	23.863	27.8127
	472	30.021	23.5681	30.1907		472	34.2738	25.6006	35.761
	473	26.7295	23.8872	29.9696		473	33.5667	25.6461	24.8569
	474	26.4903	24.145	31.6988		474	34.4987	30.0157	35.6832
	475	26.3545	24.284	34.8998		475	28.7039	40.1654	29.8759
	476	27.0339	27.1411	32.8974		476	36.4121	32.1807	24.7552
	477	27.4227	27.9147	37.2329		477	30.5934	36.8447	35.5655
	478	27.3648	24.5675	27.1386		478	28.0129	37.6001	36.3316
	479	26.5968	24.1193	28.5728		479	29.8398	26.7182	36.6306
	480	27.198	23.8907	38.4784		480	30.5333	38.8666	29.6652
	481	27.6297	24.373	40.1106		481	26.3365	36.1992	36.3744
	482	25.7026	23.9382	36.0436		482	36.76	33.0233	27.0454
	483	26.3816	22.9991	34.4071		483	32.4929	35.9497	28.8545
	484	27.5387	23.6408	31.1144		484	34.968	39.6327	33.4764
	485	26.7465	23.4458	29.1624		485	36.7383	26.2402	32.6938
	486	26.9874	24.6418	30.4257		486	31.9837	33.547	29.3389
	487	26.5506	23.1457	30.2611		487	31.4907	34.8068	34.6235
	488	25.5649	24.4768	33.6176		488	28.1994	37.294	33.9377
	489	25.4506	23.6014	30.9773		489	34.2412	37.4254	31.0017
	490	25.8445	24.6197	31.035		490	36.0998	26.8091	29.322
	491	25.8093	22.7775	35.1431		491	32.2938	35.6159	26.2893
	492	30.0451	23.5248	34.3944		492	29.2048	24.9541	24.7226
	493	33.4584	22.9377	29.6251		493	31.3311	28.392	29.1054
	494	33.6371	22.9761	29.9746		494	28.9074	28.116	28.5954
	495	24.1593	24.1255	29.0684		495	39.4683	36.642	36.0719
	496	28.8116	22.773	29.1445		496	22.1603	40.4772	30.4916
	497	34.5232	23.127	27.6721		497	24.8988	39.6463	32.5613
	498	39.3749	23.3259	32.3564		498	24.5588	36.5049	33.7394
	499	29.2403	23.2279	23.9499		499	25.9809	36.7263	29.3903
	500	32.2669	22.731	24.2167		500	24.7948	27.6717	32.2206
	501	37.132	21.3427	24.3672		501	26.608	33.4167	30.861
	502	38.8275	22.841	24.9088		502	32.766	36.8576	28.9377
	503	34.7422	24.0905	24.7853		503	23.957	33.1298	32.9393
	504	29.6664	23.4305	24.2919		504	35.9476	32.6085	34.6005
	505	29.3772	23.246	24.7372		505	31.6597	25.279	29.4576
	506	25.7734	22.983	23.608		506	29.4142	26.1199	22.9032
	507	29.2052	23.7572	25.4858		507	36.2356	26.0585	34.1395
	508	24.2353	23.5043	22.8932		508	30.4933	26.1672	27.7919
	509	36.7526	22.2494	22.5742		509	29.7922	24.9382	37.5665
	510	31.4975	22.0483	23.268		510	37.6063	26.035	32.1118
	511	27.9925	23.539	23.1907		511	37.2711	25.7096	32.7162
	512	27.372	23.7012	23.7455		512	30.1043	26.8301	36.9836
	513	26.9488	22.6195	25.5843		513	31.7544	26.3631	36.3571
	514	26.7223	21.7592	23.0735		514	33.457	26.3211	38.7328
	515	24.6334	22.2837	24.1379		515	36.1641	26.9923	32.7296
	516	26.2628	21.9063	22.9605		516	34.829	26.8312	35.5064
	517	25.5542	21.6824	23.9838		517	34.691	28.0717	31.2796
	518	24.8681	21.9115	22.9775		518	34.2944	27.5737	34.0682
	519	29.7936	22.3608	23.7321		519	34.2801	27.3196	36.0112
	520	26.3363	21.6274	24.3727		520	39.6975	26.9644	26.5959
	521	36.8528	22.6296	22.9823		521	26.7431	31.3332	29.9109
	522	27.7159	22.27	23.758		522	27.7795	40.2303	29.0043
	523	31.2706	21.8331	26.56		523	33.316	34.7976	29.8531
	524	28.131	22.2444	23.5004		524	30.7967	31.0376	26.3864
	525	25.4889	21.5741	24.3085		525	34.1873	32.8854	25.2481
	526	27.0682	21.8376	25.1901		526	24.2288	31.8069	25.1105
	527	25.6592	22.134	24.4393		527	25.8976	30.4044	24.9629
	528	26.9408	22.0187	24.7575		528	36.9721	30.4896	31.0176
	529	31.3948	21.5989	24.9104		529	29.9953	30.7722	28.3045
	530	35.5876	21.9161	25.2498		530	34.9712	30.8116	30.6731
	531	34.7724	21.8511	25.4624		531	34.295	30.6196	24.3839
	532	38.0444	21.3223	37.3964		532	37.2229	29.9343	36.0023
	533	27.4761	21.4429	34.572		533	32.1193	34.9998	33.8474
	534	27.1548	22.0773	33.4145		534	32.9153	28.6746	38.2276
	535	25.9741	21.3904	23.7957		535	35.1369	38.0333	33.3878
	536	29.8198	21.8173	25.1697		536	34.2695	34.3348	27.3666
	537	36.9485	21.9696	33.2613		537	37.8795	28.465	29.2069
	538	34.7718	22.759	29.501		538	25.3649	32.4691	34.5291
	539	32.6208	21.7855	39.9777		539	29.1438	35.3349	29.5846
	540	30.3487	21.9789	31.6067		540	32.3352	39.994	31.8864
	541	28.4098	21.8424	34.4012		541	34.5155	38.1377	37.5514
	542	30.0993	21.7974	31.5422		542	34.4515	31.9716	36.5347
	543	30.8734	22.4952	34.0954		543	31.5475	27.3369	31.1957
	544	29.0512	21.9251	29.132		544	28.7021	27.3912	33.1644
	545	24.9508	23.6534	24.5497		545	31.2333	34.0968	30.5996
	546	36.1072	22.232	36.9716		546	35.2983	28.5778	29.575
	547	35.5127	22.0065	34.4705		547	25.7127	31.5556	30.8541
	548	33.1567	22.8942	32.362		548	39.8756	36.8676	29.4307
	549	27.7748	22.9166	36.753		549	40.6892	36.1293	28.6581
	550	28.1121	23.0763	30.1341		550	32.7823	31.3571	32.7022
	551	29.9855	22.0503	33.2445		551	32.5767	30.6141	28.3683
	552	36.8042	23.4907	33.7484		552	37.8137	29.5645	28.2695
	553	33.049	22.856	34.5419		553	33.219	37.588	28.8353
	554	27.4908	21.9221	29.393		554	26.6405	36.3654	32.8741
	555	25.9564	22.9563	34.8911		555	31.3239	38.0477	25.3941
	556	32.4314	23.5753	38.3664		556	34.9636	33.3574	29.7758
	557	36.8585	23.485	32.8475		557	38.0519	28.1076	31.0223
	558	27.7817	23.5307	36.7572		558	29.3927	24.1159	24.8442
	559	33.8433	22.2866	38.1785		559	26.5718	27.3899	26.6039
	560	31.7388	21.8718	26.6668		560	27.01	25.4713	24.1513
	561	39.1315	21.9289	26.1637		561	35.0402	30.0962	35.6076
	562	25.3047	22.6299	31.9808		562	37.6268	34.0587	32.7464
	563	24.0114	21.7605	24.5266		563	34.269	26.2401	30.5505
	564	24.3051	22.2725	26.6488		564	36.3719	34.3132	29.1964
	565	35.8859	22.5153	30.2823		565	28.128	38.0177	29.8761
	566	30.3807	22.6804	31.6239		566	27.0097	34.5274	35.7813
	567	41.2483	21.7222	35.5417		567	35.8207	32.2102	29.7294
	568	29.276	22.8845	34.0046		568	32.4401	38.1261	28.1153
	569	36.9807	22.3165	28.2878		569	29.8838	35.1824	30.7265
	570	37.6643	21.744	25.3032		570	33.974	31.476	33.1209
	571	31.8803	22.6057	24.9972		571	37.3367	29.5537	32.9108
	572	32.5092	23.3868	24.3552		572	30.6577	41.0254	33.8445
	573	34.5969	23.0084	25.8361		573	30.7671	37.3786	31.9578
	574	26.0657	23.1785	25.4919		574	35.3286	30.2064	34.279
	575	36.6556	22.1081	24.7		575	30.7067	31.3753	33.4991
	576	38.8958	22.0157	24.327		576	33.7232	36.4644	36.0008
	577	29.2584	22.5157	25.4532		577	34.1294	27.5489	34.4492
	578	33.8704	22.4262	24.5969		578	32.8095	29.9247	32.919
	579	35.2397	22.3407	25.5147		579	36.841	36.6412	33.2383
	580	25.2294	22.2086	24.5275		580	34.4901	37.4105	25.8292
	581	30.6731	22.774	25.6977		581	25.663	33.8633	30.875
	582	33.7047	21.9775	25.9714		582	29.1758	33.6075	34.2224
	583	34.24	23.236	29.4646		583	29.3424	37.0035	32.3581
	584	37.2355	22.485	27.5002		584	39.268	35.9813	28.2055
	585	27.4757	21.3136	27.0622		585	32.0675	32.6343	27.2891
	586	27.4866	21.0624	30.1007		586	29.6139	35.4019	29.0495
	587	34.797	21.6408	31.1368		587	32.8377	37.8273	31.9797
	588	24.8277	22.3721	31.6989		588	39.1349	34.1854	33.9815
	589	29.3623	21.6906	28.4026		589	28.0013	35.6634	32.8168
	590	36.5117	20.4622	30.3441		590	35.4975	30.1197	38.3575
	591	31.0533	21.5184	29.639		591	32.2224	30.4995	35.3018
	592	33.803	21.1066	30.6378		592	36.0286	30.6885	31.6702
	593	26.8327	21.8629	27.7205		593	40.406	36.1081	28.7106
	594	30.4723	21.9742	27.8437		594	38.9498	37.7203	30.5266
	595	32.3067	22.5788	29.8212		595	36.9106	23.3595	27.0989
	596	26.5067	22.5395	28.237		596	36.2777	29.0696	35.5632
	597	28.6668	20.3876	29.5235		597	33.4496	30.6881	33.454
	598	27.5802	21.2223	36.3041		598	34.6529	32.8308	38.0323
	599	34.0656	21.2512	33.3431		599	22.8622	38.1667	29.7131
	600	28.8636	21.1214	28.527		600	24.0099	38.5424	30.7588
	601	38.3981	21.7003	30.8727		601	36.3285	31.7722	34.8241
	602	34.2399	21.297	30.9524		602	37.6805	36.6079	30.53
	603	34.1882	21.4914	33.3666		603	33.7519	29.4064	28.9601
	604	25.2911	22.7982	36.5876		604	35.9235	34.6721	31.2801
	605	26.992	21.8631	28.487		605	25.1557	36.7461	32.8812
	606	28.448	21.4799	26.3089		606	35.0708	28.9202	26.5661
	607	38.5949	23.13	25.6505		607	30.8992	26.9137	25.095
	608	33.665	23.7784	27.2111		608	35.4179	26.7058	28.1342
	609	33.069	23.5095	27.6858		609	26.7294	29.1613	29.1295
	610	32.7452	22.9499	26.5256		610	32.394	22.8784	35.1482
	611	31.1726	23.2285	25.1005		611	26.4	23.1701	30.1564
	612	30	23.0181	26.4383		612	27.858	36.9989	35.8448
	613	34.8333	23.703	26.3492		613	26.8778	26.779	31.5643
	614	31.3676	26.3495	24.852		614	27.2127	34.8316	33.8239
	615	34.9514	28.1566	26.2471		615	33.8583	28.6965	31.4726
	616	26.7295	26.7101	25.286		616	30.8381	35.2051	31.1078
	617	34.8233	26.8235	26.43		617	32.6814	37.0096	36.4905
	618	27.0813	32.4851	26.1895		618	32.5727	33.9529	35.2325
	619	32.1089	32.3481	25.6261		619	29.8431	35.2896	31.1714
	620	38.535	29.8686	24.8426		620	30.2433	31.1529	39.0081
	621	33.2667	35.2969	37.0785		621	30.5733	31.4757	34.8045
	622	36.1478	36.6019	30.408		622	28.3658	38.6246	28.4804
	623	35.6612	29.537	29.9493		623	28.999	32.498	33.714
	624	31.063	33.8868	33.9088		624	31.003	35.495	29.443
	625	34.1311	29.3403	36.7047		625	27.6433	28.532	30.2144
	626	35.1082	23.412	35.1455		626	30.7293	34.095	29.5429
	627	27.1321	37.7711	34.6042		627	38.5585	33.4805	31.1473
	628	39.2608	21.8678	35.3497		628	32.2901	37.8348	34.2958
	629	29.3409	22.4642	35.5581		629	30.7208	34.5245	25.7001
	630	20.5417	25.1088	28.1499		630	35.267	26.8288	27.8003
	631	21.7204	19.948	33.2804		631	33.3805	36.3673	31.7432
	632	29.8321	30.5348	36.2694		632	26.5114	21.7063	28.3318
	633	22.9072	21.5416	28.7162		633	37.41	26.0593	37.2859
	634	40.7274	21.2639	29.4193		634	29.8891	27.6754	36.776
	635	32.4358	23.2223	36.5621		635	38.4596	34.681	35.7582
	636	28.0904	23.6682	36.6279		636	39.2629	33.452	29.0649
	637	30.8009	21.6637	33.9044		637	28.5562	34.6017	29.6433
	638	33.3577	21.3346	41.329		638	31.9084	38.4515	31.4552
	639	34.108	21.8492	31.5768		639	32.0215	33.8242	32.7912
	640	31.9557	21.7233	31.7196		640	27.5245	24.5541	31.798
	641	37.0759	22.2723	30.165		641	37.4901	26.5865	30.5263
	642	40.2417	21.0867	29.7655		642	29.4766	30.0987	31.3083
	643	31.37	21.7747	36.8495		643	23.9695	36.0718	25.3706
	644	37.1226	20.8032	30.8344		644	31.9794	33.7566	37.7835
	645	32.4234	21.6992	30.0881		645	37.122	26.0343	36.0951
	646	34.6104	22.7606	25.9456		646	35.3666	32.5207	26.6869
	647	34.7669	24.2607	26.4755		647	33.367	34.9051	30.5899
	648	33.5439	24.1267	26.5389		648	38.2693	30.8373	30.2449
	649	32.1679	23.8585	26.4681		649	33.147	28.9875	34.3924
	650	37.1726	23.5988	26.575		650	32.9535	31.3437	32.3918
	651	30.5068	22.8787	26.8055		651	36.0001	35.0501	26.3272
	652	33.7366	24.2718	27.4449		652	29.9608	34.8496	31.347
	653	34.1393	23.2588	26.8843		653	33.585	34.2659	30.1017
	654	28.8335	23.3962	26.6101		654	32.5726	32.5748	32.7222
	655	37.7692	23.4037	26.0849		655	36.2712	28.5897	28.0529
	656	38.2094	28.9165	26.9042		656	37.9491	35.7307	37.9876
	657	33.3242	27.9227	26.2421		657	30.2967	26.5953	31.2451
	658	34.4646	33.1778	26.3149		658	31.1645	27.0224	27.5996
	659	33.0953	31.9998	25.9743		659	27.0237	32.0846	31.251
	660	28.9051	25.7749	26.1032		660	31.8408	31.4387	23.341
	661	27.8236	30.8683	26.7772		661	36.6465	27.9556	30.0612
	662	27.8677	30.7457	26.3878		662	38.1198	29.7772	30.5504
	663	26.2145	35.4042	26.1089		663	35.9643	29.1751	35.6095
	664	38.4013	33.7608	25.7596		664	27.0852	34.8336	32.7287
	665	26.6644	27.0807	25.741		665	38.4619	31.3083	37.432
	666	25.0865	25.2405	26.6155		666	30.1133	36.5535	31.0539
	667	25.6813	31.3243	25.8192		667	28.4519	33.5538	35.8378
	668	25.6536	23.2021	26.733		668	30.9555	26.5175	29.5114
	669	25.5582	24.0768	26.5951		669	35.6548	27.1235	29.2006
	670	26.0567	23.0093	26.5862		670	30.4409	38.8194	28.0499
	671	25.5982	24.8513	25.7414		671	36.3244	25.3834	25.1588
	672	26.1501	24.2153	26.8038		672	37.949	27.2418	24.9764
	673	26.4967	24.0977	26.368		673	35.355	32.0605	29.3107
	674	27.4993	23.413	26.0718		674	32.9812	32.769	28.6062
	675	26.5144	23.6602	26.5768		675	35.113	37.1802	29.674
	676	28.9376	22.9698	26.3789		676	30.6625	33.6097	29.8551
	677	29.3131	23.8484	26.1385		677	32.9932	37.4196	35.5861
	678	28.7224	23.7603	26.7938		678	31.1822	25.1398	29.7467
	679	27.6563	23.7513	27.4455		679	32.0149	26.7129	28.9901
	680	27.9834	25.109	25.8935		680	36.7262	34.9554	29.3275
	681	28.9778	24.0048	26.7746		681	32.2188	31.2745	29.8197
	682	28.608	24.1184	26.7179		682	31.7963	28.7887	28.957
	683	28.8473	24.3902	26.9302		683	34.476	39.974	28.8722
	684	27.6666	23.4342	26.516		684	38.5433	34.4201	29.5738
	685	28.4307	23.9147	26.7079		685	31.8913	38.0653	29.3959
	686	27.6551	23.0078	25.3337		686	33.482	30.2495	29.6468
	687	26.943	23.695	26.8235		687	35.1699	35.0504	30.7941
	688	27.1832	24.0288	28.3477		688	28.9551	35.2572	33.8774
	689	27.3708	23.9404	32.9621		689	35.5503	24.1006	29.9183
	690	26.7404	22.7538	31.6208		690	37.2242	36.9678	30.243
	691	26.3768	23.2911	29.3384		691	24.2811	32.7769	29.6891
	692	26.1635	23.3026	26.5136		692	37.6508	29.8923	30.4698
	693	26.4194	22.5337	31.8663		693	41.0731	28.9771	29.7384
	694	26.6306	22.4788	30.4451		694	30.335	27.3985	36.8933
	695	27.1439	21.3042	33.6623		695	39.3181	27.1831	26.9488
	696	27.5098	22.0698	23.6924		696	37.6503	36.3172	27.2744
	697	27.3798	21.8845	24.6497		697	37.6326	36.7174	27.4884
	698	27.5085	21.8767	27.4569		698	27.2348	30.2202	27.2412
	699	27.9375	21.5759	26.8221		699	25.307	30.0849	27.9746
	700	27.2856	20.8687	28.3118		700	24.5147	30.9102	27.4274
	701	26.7893	21.4969	25.4893		701	24.3791	35.246	27.5309
	702	26.1372	21.0332	24.2397		702	25.595	30.8104	27.6901
	703	26.9141	21.6415	25.2682		703	24.8972	37.5618	26.354
	704	26.8146	21.5135	24.7279		704	36.9453	39.7388	28.987
	705	25.6377	21.3132	25.2394		705	31.1942	30.7585	27.8614
	706	26.7616	21.3895	25.5188		706	30.9099	35.2615	28.1843
	707	27.421	21.0577	24.9393		707	29.5183	30.6396	27.6448
	708	26.9074	21.8364	26.1735		708	34.4728	30.2437	29.3048
	709	26.8976	21.1967	25.7542		709	29.6808	37.0087	26.3711
	710	26.6284	21.728	25.6598		710	28.4368	35.9062	27.564
	711	28.2388	21.1918	25.9829		711	36.7463	32.8387	26.0946
	712	26.2191	22.6068	26.2482		712	28.7688	35.9721	27.3768
	713	26.1599	21.0706	25.5432		713	34.5574	29.6229	30.5248
	714	26.6919	21.9701	25.3931		714	28.4986	27.5416	30.7857
	715	26.4278	20.9122	25.4059		715	30.2534	35.0939	31.817
	716	27.3466	20.9588	37.9674		716	29.3671	31.6107	34.1193
	717	26.161	20.9488	33.363		717	39.3072	31.9327	32.6572
	718	25.6991	20.9317	38.0534		718	27.7641	34.8116	34.4253
	719	25.9922	23.412	25.8556		719	37.6386	34.6872	32.5841
	720	26.2979	21.7443	27.3676		720	31.2218	30.3059	23.3186
	721	26.2563	21.8726	26.0356		721	32.7266	33.672	28.2886
	722	26.8231	27.8157	29.3147		722	35.6652	33.197	33.1527
	723	26.1565	24.9722	28.629		723	35.1646	37.1015	31.831
	724	25.5227	31.3451	24.6842		724	36.2684	34.474	29.4151
	725	27.1916	24.8694	24.5397		725	38.1621	35.1775	29.5828
	726	26.7809	30.5943	32.3939		726	27.5072	32.9395	37.6784
	727	26.6109	29.2711	35.4538		727	25.3426	34.2411	22.4374
	728	26.9702	31.5446	25.3576		728	28.7492	33.7254	32.2756
	729	26.2823	31.5065	28.6428		729	33.6963	27.4553	28.4855
	730	27.0394	23.9361	35.8223		730	34.623	32.0296	32.5594
	731	26.7356	29.2039	31.9105		731	37.6871	32.0186	19.8815
	732	27.1656	21.0288	30.889		732	36.3092	28.0489	31.4816
	733	26.8651	28.8849	29.9058		733	36.0176	18.87	24.0118
	734	26.9925	33.6186	29.1947		734	34.585	18.905	33.2896
	735	26.9951	25.6777	32.2719		735	38.7057	18.6026	35.612
	736	27.5381	31.2653	37.5171		736	33.5654	18.5324	32.642
	737	27.2561	23.8478	35.0847		737	27.799	19.6479	32.1549
	738	27.3813	20.1018	32.5695		738	32.0731	31.4997	32.0556
	739	26.4714	20.2859	37.2888		739	27.0743	29.6428	31.4028
	740	27.0511	23.4432	33.5641		740	37.8276	38.0372	32.5849
	741	27.3432	23.257	32.744		741	36.2095	35.7528	34.5275
	742	26.7037	33.9292	33.3692		742	27.8233	36.0261	32.0815
	743	26.7621	28.2563	33.0235		743	27.1734	30.5282	26.7924
	744	26.9588	29.6434	25.8654		744	27.3754	39.0628	31.2223
	745	27.583	25.6012	27.8058		745	30.7466	38.2238	32.3437
	746	26.1595	28.0157	26.1439		746	36.5607	35.2429	27.0284
	747	26.7318	28.3183	25.4265		747	36.0961	33.7462	29.0312
	748	27.5668	32.8218	26.7982		748	32.2265	33.2589	30.6486
	749	27.3029	35.5264	25.3163		749	32.8057	30.2499	28.1893
	750	26.3808	32.4785	24.9365		750	31.737	36.8656	27.8111
	751	26.671	27.3179	25.8401		751	25.7619	30.3665	27.7352
	752	26.3831	29.1089	25.6053		752	29.1304	35.9562	28.6075
	753	27.3316	31.7086	31.7186		753	34.1315	32.923	29.128
	754	26.408	24.8861	34.032		754	32.7653	28.4182	30.2807
	755	26.0284	32.7618	38.6648		755	32.0624	26.8529	34.5309
	756	26.5995	32.0511	39.8192		756	26.7089	21.9123	34.6018
	757	26.5091	35.6669	38.61		757	26.5707	27.8729	31.2505
	758	26.7319	29.6932	29.5977		758	26.1684	32.9878	35.0129
	759	26.9616	31.758	28.786		759	26.0424	37.3515	26.5737
	760	26.467	30.7472	32.9946		760	26.1147	25.437	26.5669
	761	26.7173	29.9038	34.4102		761	25.794	30.1422	24.0009
	762	26.3905	22.0592	39.7658		762	25.4731	35.9765	32.9184
	763	26.574	23.8345	33.4678		763	24.5694	29.065	28.538
	764	26.9324	25.5532	31.6174		764	24.7462	31.8141	26.893
	765	26.14	28.2935	30.9897		765	24.8558	37.051	35.872
	766	27.2551	25.7961	31.3969		766	24.3719	34.2235	35.0604
	767	26.5728	28.671	37.4681		767	25.6155	37.138	32.0076
	768	26.1379	31.9959	30.6849		768	25.3629	28.1978	40.0354
	769	26.3052	30.1767	24.504		769	25.4621	35.6554	31.9922
	770	27.4532	30.3489	24.7027		770	26.5353	33.8805	35.9746
	771	25.4197	31.7321	23.8023		771	25.4815	31.5945	32.5907
	772	26.0745	33.9854	24.0663		772	24.7781	33.5816	26.6315
	773	25.7887	30.9448	25.7787		773	25.7784	33.1395	29.7331
	774	26.6317	26.7736	24.952		774	25.0704	26.6038	30.061
	775	26.2396	25.6344	24.4005		775	25.7929	25.9167	31.5413
	776	26.3334	25.6112	23.8698		776	25.6044	25.5268	33.919
	777	26.0092	21.58	24.1726		777	25.0675	36.5356	28.2311
	778	26.1141	18.6122	24.8911		778	25.317	34.4839	31.6105
	779	26.1353	19.383	23.9008		779	24.7227	25.2994	32.1038
	780	25.9305	18.5482	24.055		780	24.6299	27.5815	32.9752
	781	26.7628	18.8255	24.1275		781	25.7298	30.4647	32.0346
	782	26.6744	17.7684	23.6563		782	26.1316	29.8043	33.4763
	783	26.8651	20.3692	25.1612		783	25.5007	32.3328	23.6126
	784	26.3286	20.1475	23.9803		784	25.1183	27.7184	24.9321
	785	26.3952	22.078	23.0967		785	24.9962	25.3755	28.6023
	786	26.8995	21.5506	26.5475		786	25.6706	23.5111	33.3203
	787	26.6638	33.5718	25.2021		787	27.9171	29.9173	34.6659
	788	26.64	37.9819	24.8881		788	35.5268	25.892	29.1373
	789	26.5919	29.9268	26.8		789	34.0572	31.5333	30.269
	790	27.3055	25.9405	27.0552		790	38.1607	33.9143	29.4467
	791	26.6091	37.3779	27.0547		791	28.0086	33.7659	29.4228
	792	26.0263	35.6777	24.33		792	28.5439	34.5834	28.8465
	793	27.2249	29.7621	35.7766		793	28.9488	35.5369	27.8679
	794	26.6867	36.2629	29.5355		794	29.108	39.2877	26.92
	795	26.7761	22.4047	30.9691		795	30.3365	28.0276	29.5074
	796	27.02	29.6976	33.1715		796	29.5581	32.2118	30.2192
	797	26.589	32.7893	27.1458		797	30.6181	36.7814	34.0076
	798	26.8266	34.0147	32.0804		798	28.037	34.2612	37.0573
	799	26.8031	26.9137	33.5786		799	29.4641	38.9571	31.5948
	800	27.1946	21.777	38.1945		800	26.7738	36.0671	34.8135
	801	27.1466	23.7597	23.645		801	26.3022	38.7382	32.2391
	802	26.7869	23.1989	25.4954		802	28.4337	33.4228	31.3105
	803	26.0377	24.9942	31.8896		803	32.6511	30.9166	34.6358
	804	25.9628	36.5395	26.7639		804	30.4183	34.7228	28.3151
	805	26.7415	31.3044	27.9343		805	29.1547	34.2442	28.3071
	806	26.3875	29.4228	30.0026		806	30.2154	34.9204	26.3273
	807	26.4122	25.3136	35.0804		807	28.6197	34.3155	27.4541
	808	26.1911	22.9348	25.9619		808	27.6141	29.9312	27.1296
	809	26.1909	23.8312	27.0438		809	28.5695	27.5904	27.0046
	810	26.8423	22.6489	25.8504		810	27.9475	25.8256	26.4485
	811	27.4764	21.6745	25.7031		811	27.4062	24.5895	27.1638
	812	26.1548	21.6963	25.7879		812	27.8504	39.5045	29.7339
	813	26.6172	21.3752	26.3187		813	27.522	34.5135	30.8139
	814	26.613	20.538	25.5697		814	27.7045	35.6409	28.1559
	815	26.6017	21.0693	26.8459		815	27.2762	33.1155	29.4796
	816	27.7082	22.0861	25.7945		816	27.3876	39.2394	29.0654
	817	26.875	21.8533	25.6283		817	27.5587	28.6403	28.9119
	818	26.6992	21.4737	24.5236		818	26.7821	26.3231	28.255
	819	26.3739	21.1783	24.9491		819	26.9474	28.2283	32.3788
	820	26.3925	21.2544	25.7347		820	27.5467	29.9842	37.784
	821	26.8015	20.7177	25.6995		821	28.6558	25.7177	37.7085
	822	26.5148	21.4588	30.1192		822	27.8705	38.8269	26.8806
	823	26.7742	21.4936	30.2916		823	27.6443	38.3367	29.4844
	824	26.7394	21.6478	28.0389		824	27.4227	39.3523	29.7555
	825	26.9952	20.8671	30.9382		825	27.216	38.5244	26.976
	826	26.8237	20.9439	30.8164		826	26.9532	33.2595	23.8108
	827	26.8337	21.7001	37.7385		827	27.5514	35.3636	23.5551
	828	25.6683	23.919	34.043		828	27.4847	37.4627	33.0815
	829	26.8423	22.8095	31.0283		829	27.1188	35.4593	25.0996
	830	26.2139	24.3463	34.5005		830	28.5711	31.8087	29.2618
	831	27.4691	22.8604	33.4977		831	27.0868	29.1937	29.8353
	832	27.1836	24.0398	39.4112		832	27.7986	30.6035	28.8158
	833	26.6755	24.1647	31.0179		833	27.3162	38.9983	28.5144
	834	26.6597	25.7664	37.2029		834	27.4108	36.6722	29.0417
	835	26.1433	24.6487	39.8749		835	28.0112	35.7397	22.0704
	836	26.9012	23.8163	34.7182		836	26.851	39.6305	26.6682
	837	27.0136	27.5787	29.0484		837	26.9388	34.8372	36.3292
	838	26.2315	24.1868	34.0133		838	27.0401	36.7112	31.7265
	839	27.4578	33.709	32.963		839	27.3646	35.096	33.2308
	840	27.2173	33.7422	33.9129		840	25.3114	40.2765	28.5059
	841	27.6338	30.133	31.4131		841	27.9859	36.5494	31.4849
	842	26.3842	33.1276	26.0752		842	26.9706	34.3995	26.339
	843	26.5061	31.6524	35.4481		843	27.6398	34.6391	25.9329
	844	26.9683	34.0096	31.1432		844	27.426	29.7464	33.1844
	845	27.4436	26.4801	26.8392		845	27.1801	28.4157	30.9455
	846	26.6054	31.4652	32.3711		846	28.2255	27.6034	38.3764
	847	26.6766	32.1384	32.2921		847	27.4148	36.7077	33.481
	848	27.3285	31.3721	34.9109		848	35.9998	36.7424	27.0543
	849	27.3994	35.8089	28.96		849	33.9846	32.271	23.586
	850	27.0298	29.8015	34.2364		850	27.5834	35.1404	23.7779
	851	25.7652	24.9769	36.3826		851	28.3114	38.3178	30.4144
	852	27.0072	18.0645	29.4982		852	27.7514	36.938	24.864
	853	26.849	25.1871	27.3853		853	26.9745	36.1984	32.9471
	854	27.5859	22.9171	34.569		854	26.7988	37.2989	29.3441
	855	27.1495	32.8575	36.3622		855	27.8599	24.027	35.4472
	856	26.7162	34.4617	34.8449		856	27.7478	27.5094	36.7967
	857	28.0194	32.4543	39.6184		857	27.8583	29.534	37.6714
	858	27.1827	32.953	32.981		858	26.888	35.8712	31.9613
	859	26.7012	21.8355	34.6781		859	26.6429	33.9054	31.3631
	860	27.5989	25.5279	33.1477		860	27.0357	37.7936	30.6251
	861	26.6589	32.5248	36.6205		861	26.7739	29.9874	26.2334
	862	27.0603	28.2818	36.7435		862	27.3393	37.3502	26.5128
	863	25.8744	25.8237	37.8425		863	27.5152	37.4458	39.1322
	864	27.1982	16.2198	35.9047		864	28.7221	27.4502	33.6386
	865	26.3366	26.5921	33.0639		865	28.0606	25.7959	32.9408
	866	27.0076	36.2315	27.6498		866	28.1971	21.5726	32.1294
	867	27.3288	28.9685	25.6769		867	28.5053	20.0063	30.1384
	868	27.1463	35.1448	25.2432		868	28.7138	19.8793	31.6737
	869	26.1887	27.6826	25.2437		869	27.5421	26.4865	20.7344
	870	26.2874	29.686	25.6072		870	27.7441	33.7023	19.2291
	871	26.7875	28.1023	25.8661		871	26.9772	31.1009	17.6445
	872	25.9039	31.2604	26.4056		872	26.4202	30.9596	17.6777
	873	26.2051	27.2428	26.4182		873	27.7627	34.6843	17.4975
	874	26.2694	31.4821	26.0958		874	26.7079	35.3902	19.7553
	875	26.5983	37.5247	25.5151		875	27.2751	32.3149	24.5309
	876	26.5399	35.1206	26.166		876	27.4147	30.8953	26.0429
	877	27.1513	35.5253	25.6123		877	26.2649	27.4436	26.9551
	878	26.9075	32.437	26.0965		878	27.4912	26.8989	29.4734
	879	25.8724	33.9336	26.1158		879	29.7367	28.7717	34.2809
	880	27.0594	24.1095	26.1164		880	32.8375	28.9943	32.2808
	881	26.8359	25.7191	26.3633		881	35.0718	23.219	34.3612
	882	25.9603	28.9187	25.4638		882	34.2564	24.6166	31.9639
	883	26.7872	28.5124	26.4674		883	23.9464	29.7321	27.1689
	884	27.0753	26.1255	25.8018		884	24.4819	38.5955	30.4859
	885	25.9302	25.5986	25.9774		885	37.0768	33.4921	32.5541
	886	26.7682	26.837	26.638		886	28.43	35.6466	35.432
	887	26.51	26.7331	27.1309		887	37.6629	27.3138	31.6702
	888	26.6775	26.5053	25.5108		888	39.2093	27.8177	24.0648
	889	26.846	32.1305	27.6737		889	28.9388	34.2621	23.274
	890	27.7149	21.1877	26.3944		890	31.8667	31.2136	23.1483
	891	26.9815	34.3608	24.4994		891	33.0212	35.8032	23.218
	892	28.1922	26.6831	25.2402		892	34.7908	34.9982	23.1419
	893	27.5184	25.0727	25.4624		893	34.3284	37.7084	23.3741
	894	27.2826	22.3021	26.7487		894	30.5377	35.5674	23.4667
	895	28.2671	24.108	25.9375		895	30.8738	34.9473	28.4021
	896	27.3088	23.4239	26.0196		896	31.8777	28.4676	24.4408
	897	26.6334	23.6866	27.9098		897	33.4207	38.705	35.4709
	898	26.7906	23.7288	30.2879		898	24.5228	32.5005	32.0182
	899	26.5908	23.4063	33.53		899	25.1868	33.7487	36.2171
	900	26.8752	23.6091	33.3547		900	22.3035	33.7058	35.3538
	901	26.1415	22.8061	39.3449		901	21.9633	36.7594	32.9272
	902	27.1017	25.3149	28.2461		902	22.0483	35.6424	39.4277
	903	27.2337	32.6871	33.1077		903	22.2553	35.846	32.9799
	904	27.4554	29.8741	37.8888		904	22.1164	30.9162	36.8512
	905	27.4448	31.4825	26.7888		905	22.8693	31.926	30.1223
	906	27.4493	33.9887	37.3448		906	21.7716	31.13	27.838
	907	26.5467	29.0615	34.3184		907	23.3726	32.967	32.5688
	908	26.9577	34.7516	35.9438		908	22.2729	34.8517	29.3233
	909	26.751	28.6977	33.446		909	22.6373	31.6196	29.6529
	910	26.8475	25.8713	38.389		910	22.073	36.2577	29.2576
	911	26.367	28.6416	39.1099		911	20.9354	30.3489	28.0887
	912	26.1907	24.4566	28.5088		912	21.0775	38.0137	25.6972
	913	26.8767	22.7519	24.3031		913	21.8246	37.3147	29.3197
	914	25.1422	29.0186	33.1176		914	22.0173	29.9752	30.3658
	915	25.8742	21.5651	23.2374		915	22.86	27.734	28.3582
	916	27.3647	28.8732	24.3162		916	21.5908	27.7171	29.5512
	917	25.7305	25.8747	23.8213		917	22.2345	26.911	30.9513
	918	26.6155	32.9343	24.4259		918	22.3539	26.8886	33.0861
	919	27.0192	34.7511	24.7893		919	22.4859	25.9273	30.5111
	920	27.7136	19.1262	23.4449		920	22.295	27.066	30.0859
	921	26.1235	21.5672	23.9058		921	22.6781	27.4818	35.5806
	922	27.2958	26.6902	27.2695		922	22.6005	28.1613	37.0068
	923	26.1801	33.6824	27.1283		923	21.925	27.3349	40.7038
	924	27.6403	28.7026	26.1166		924	22.506	24.1773	28.9642
	925	25.3948	30.4567	26.0256		925	21.9502	33.7497	35.1678
	926	26.2024	36.4707	24.4731		926	26.3461	32.4513	30.9602
	927	25.1565	35.9797	27.0382		927	27.6689	30.0872	29.3567
	928	26.3512	33.9434	33.7108		928	27.843	37.4294	28.1849
	929	25.8417	29.2122	29.3472		929	31.8279	30.8812	28.8075
	930	26.8768	25.9247	38.8343		930	37.3702	36.3965	27.9744
	931	26.0332	25.2803	27.3717		931	38.2262	24.1442	28.6264
	932	26.7917	29.7746	31.1221		932	34.9085	38.9695	27.6754
	933	26.9946	30.9725	36.8264		933	35.6799	34.3505	28.1903
	934	25.6457	29.3952	37.0036		934	32.4543	35	27.6983
	935	26.2499	21.1221	33.491		935	39.0369	32.2738	27.6482
	936	25.8796	23.1807	26.1121		936	36.657	37.784	37.1712
	937	27.202	25.1105	30.531		937	30.2874	38.8007	29.73
	938	26.5415	23.5748	34.3391		938	36.0815	26.5992	28.7526
	939	26.2721	24.9455	35.9411		939	34.7508	34.1106	27.8179
	940	27.4582	20.906	35.6262		940	29.7762	28.5747	30.0967
	941	25.6061	24.0783	35.3763		941	32.1123	38.3814	33.3746
	942	26.0907	25.1419	32.2571		942	31.1554	34.7644	38.6014
	943	29.0994	31.6922	32.6072		943	36.7155	33.6572	38.082
	944	25.9852	26.137	33.7083		944	33.1621	32.577	28.2693
	945	26.0937	34.4631	32.2395		945	31.7938	34.1635	30.1162
	946	25.3011	36.676	33.7026		946	36.3059	35.2018	28.3753
	947	25.3599	27.5028	34.5897		947	31.6315	38.8543	28.3815
	948	26.5181	32.1829	31.4284		948	35.4902	30.5514	28.3591
	949	27.0536	33.148	35.9093		949	37.0776	32.7394	28.7556
	950	25.7856	24.9917	36.0394		950	38.3365	28.085	28.9609
	951	26.0363	21.4907	29.8879		951	36.5794	30.8445	27.9054
	952	25.8721	21.1138	35.5571		952	35.2668	32.7652	35.1138
	953	27.0445	23.2404	34.6286		953	33.8397	35.7368	27.6878
	954	26.8625	21.7301	29.0396		954	30.4035	32.2504	30.0311
	955	26.2962	23.1351	33.7115		955	29.9947	33.8541	28.6834
	956	26.2109	22.2153	34.867		956	23.6161	32.3783	28.69
	957	26.4798	21.8785	34.8241		957	37.345	37.9394	27.7829
	958	25.7745	32.2792	33.2036		958	39.1789	30.1667	41.0816
	959	27.3422	35.1577	39.4845		959	31.9307	34.5985	34.7345
	960	27.0164	24.5123	33.0304		960	27.4545	29.9436	31.7002
	961	27.0402	23.6439	33.6077		961	32.8543	26.6545	24.1316
	962	26.9976	22.0694	36.1747		962	37.1332	32.8601	26.741
	963	26.2306	22.9087	35.9497		963	34.9235	36.6903	25.6963
	964	26.8419	20.5048	32.636		964	30.5384	37.9742	38.2583
	965	26.8732	20.9948	33.3687		965	34.8369	33.3332	32.6972
	966	26.9057	20.9251	31.955		966	35.6665	37.2975	40.0316
	967	26.3548	20.1518	34.6868		967	37.7746	31.6801	30.2569
	968	26.8989	23.9411	33.7688		968	37.4719	38.4352	35.7677
	969	26.8323	24.6899	31.2751		969	31.5924	29.1306	34.4857
	970	26.7227	26.5193	25.8496		970	34.0488	31.1673	36.4929
	971	27.1655	25.5458	27.4679		971	39.5669	25.3984	36.441
	972	26.7818	30.6359	25.4673		972	33.1987	33.1585	37.1274
	973	26.1945	31.5982	31.0443		973	34.0078	31.7123	30.5813
	974	25.5942	27.1824	36.5576		974	36.7223	30.6178	23.6019
	975	26.7046	24.0821	32.447		975	32.4997	33.7918	26.7859
	976	27.1457	25.0639	27.8987		976	35.4031	35.088	36.5325
	977	27.8672	26.8338	25.6229		977	37.1657	37.4091	27.7602
	978	26.9456	27.8381	32.758		978	31.9447	36.926	39.7417
	979	26.8741	28.2314	37.4158		979	35.8494	32.1482	34.9276
	980	27.2761	25.2026	31.0325		980	31.322	29.3376	25.933
	981	27.25	26.8621	20.6568		981	36.7024	29.8055	38.4413
	982	26.4573	25.2871	20.4779		982	32.8571	35.6393	17.0049
	983	26.9396	24.0254	21.8347		983	35.3908	31.7979	34.4396
	984	25.7207	23.9622	21.2899		984	31.6528	33.4363	27.4336
	985	26.878	24.8924	19.4946		985	24.9316	32.7189	30.0072
	986	26.4784	23.4921	20.2358		986	29.4155	32.9862	27.5658
	987	26.477	23.4525	20.7201		987	36.3367	34.3882	26.9988
	988	27.1767	24.272	19.2691		988	31.4916	31.3581	27.477
	989	27.3113	23.2707	22.7595		989	33.2829	34.2936	38.3348
	990	26.8793	23.5169	22.7803		990	30.4363	35.5602	26.7596
	991	26.3864	24.9493	35.4928		991	31.2657	27.9496	26.9953
	992	26.2837	23.5504	38.38		992	30.4633	33.4139	26.7986
	993	27.6743	22.6855	32.763		993	31.8123	28.1237	25.3008
	994	26.0315	23.6413	35.574		994	28.6876	23.1424	26.944
	995	27.2528	24.0931	32.675		995	29.5472	34.1561	25.7594
	996	26.2121	23.6905	31.3148		996	28.6763	38.4619	34.2645
	997	26.4866	23.1794	30.6601		997	28.8256	29.9852	24.9696
	998	25.4189	23.9351	29.7963		998	30.5553	32.6693	32.0125
	999	26.868	23.3638	33.093		999	26.4038	35.7859	26.856
	1000	26.2357	23.2244	28.5612		1000	27.1549	33.022	30.3254

## Sheet: Sup Fig. 9c
	WT	Run#1	Run#2	Run#3
	simulation time (ns)		RMSD of Niacin (Å)
	0	30.343	30.343	30.343
	1	37.789	22.011	25.664
	2	35.365	30.597	33.929
	3	24.95	23.944	33.178
	4	23.252	21.515	19.551
	5	28.283	23.795	19.19
	6	31.5	19.549	27.637
	7	26.788	20.674	22.226
	8	33.59	19.785	21.681
	9	26.611	20.644	20.964
	10	24.21	20.359	23.298
	11	21.892	20.924	22.781
	12	30.025	21.135	19.648
	13	26.034	21.513	19.827
	14	22.432	21.094	22.144
	15	21.769	21.264	21.568
	16	27.49	21.075	23.074
	17	36.43	20.897	22.258
	18	35.128	19.681	22.121
	19	35.534	21.487	22.392
	20	31.967	20.901	22.464
	21	28.994	16.131	22.009
	22	29.777	29.53	21.95
	23	35.648	37.577	17.095
	24	21.09	33.884	22.829
	25	22.028	31.259	23.388
	26	22.996	32.213	25.812
	27	20.41	27.65	28.767
	28	23.418	40.406	27.303
	29	18.774	30.721	32.603
	30	24.799	28.929	25.273
	31	21.519	28.845	25.341
	32	20.887	31.428	24.909
	33	18.272	35.161	23.814
	34	26.178	30.966	21.709
	35	20.901	30.503	21.173
	36	23.607	24.815	23.957
	37	23.516	23.708	24.061
	38	25.88	22.59	21.894
	39	20.407	22.958	29.449
	40	28.881	24.554	30.632
	41	27.388	24.402	30.432
	42	28.017	24.416	29.425
	43	33.343	23.227	30.101
	44	37.242	25.055	31.529
	45	25.57	24.079	27.697
	46	31.054	22.482	18.675
	47	26.932	23.585	30.365
	48	27.46	23.875	34.292
	49	30.963	24.023	32.971
	50	35.83	23.44	21.781
	51	31.257	24.511	26.332
	52	23.285	24.516	25.437
	53	28.526	24.384	19.556
	54	26.736	23.348	17.03
	55	31.917	23.506	30.258
	56	36.926	22.944	25.743
	57	31.752	20.616	27.176
	58	28.42	24.135	31.807
	59	29.167	23.863	38.245
	60	27.843	23.693	24.442
	61	27.979	23.666	33.138
	62	26.677	24.013	24.576
	63	25.059	24.237	33.508
	64	26.529	23.624	29.565
	65	27.202	24.052	35.493
	66	21.518	23.281	34.246
	67	29.012	23.455	39.731
	68	40.164	23.359	34.621
	69	40.172	24.269	41.593
	70	29.221	24.36	29.371
	71	30.245	23.942	34.398
	72	33.571	24.563	36.494
	73	28.069	23.753	36.256
	74	27.453	24.171	29.354
	75	29.075	23.147	28.428
	76	20.064	23.189	32.639
	77	25.196	23.877	35.457
	78	21.551	25.714	24.603
	79	23.465	23.51	22.409
	80	30.067	23.83	34.199
	81	34.747	23.89	38.994
	82	37.234	24.74	33.683
	83	36.757	24.383	33.6
	84	38.057	24.323	32.065
	85	38.147	24.386	28.902
	86	32.406	23.688	22.174
	87	30.902	24.398	25.569
	88	25.865	23.533	33.251
	89	25.468	23.612	24.366
	90	31.457	23.782	30.475
	91	31.988	24.838	23.158
	92	34.813	23.296	23.135
	93	27.364	23.027	22.507
	94	25.906	22.898	17.652
	95	26.462	23.533	23.814
	96	31.835	24.122	24.044
	97	33.117	24.85	26.214
	98	29.753	23.897	32.543
	99	28.716	25.404	34.16
	100	23.064	23.682	23.585
	101	23.188	24.198	29.715
	102	29.911	24.905	29.894
	103	26.689	24.375	28.757
	104	31.771	25.156	25.34
	105	30.508	23.844	24.39
	106	32.964	24.567	18.289
	107	30.139	28.993	22.916
	108	32.4	27.644	23.692
	109	30.499	34.379	24.254
	110	34.181	24.408	20.704
	111	34.041	23.085	26.194
	112	24.906	24.001	30.339
	113	22.915	24.339	20.389
	114	25.839	24.103	29.877
	115	18.531	25.472	25.893
	116	31.146	26.237	21.688
	117	30.374	36.943	22.507
	118	26.318	29.358	23.925
	119	30.467	26.238	24.301
	120	26.898	31.461	23.28
	121	32.726	29.17	24.102
	122	22.154	30.088	18.575
	123	27.793	28.078	25.171
	124	26.154	24.663	27.876
	125	26.496	28.053	30.02
	126	33.088	24.869	34.076
	127	31.444	29.566	24.667
	128	29.767	31.069	24.981
	129	33.506	27.046	28.157
	130	27.628	25.677	29.875
	131	26.221	34.237	32.162
	132	23.887	22.819	27.708
	133	24.51	24.239	28.259
	134	24.524	23.711	27.149
	135	32.446	26.065	23.889
	136	21.427	27.844	23.899
	137	28.885	30.082	29.635
	138	33.026	24.107	29.206
	139	32.086	17.951	22.693
	140	26.326	18.743	30.481
	141	25.702	14.59	29.853
	142	24.284	15.907	31.183
	143	29.912	22.148	27.699
	144	20.795	20.567	27.732
	145	25.599	22.96	29.579
	146	29.776	25.035	31.106
	147	31.492	31.603	25.826
	148	33.054	29.625	28.243
	149	33.566	30.066	24.169
	150	34.829	38.509	19.994
	151	23.911	33.659	22.246
	152	31.58	31.172	22.392
	153	34.736	34.064	21.412
	154	21.856	30.668	29.997
	155	31.255	29.613	28.893
	156	28.196	34.459	26.911
	157	21.79	34.375	26.623
	158	22.322	25.626	25.553
	159	21.332	28.8	22.789
	160	21.435	20.686	27.943
	161	22.276	21.602	21.032
	162	25.672	29.101	24.065
	163	26.889	27.633	28.207
	164	27.178	29.924	22.284
	165	26.32	23.804	23.395
	166	32.066	39.158	20.894
	167	33.88	30.935	21.364
	168	31.456	27.959	22.327
	169	34.853	21.139	32.157
	170	24.684	31.228	37.835
	171	38.78	30.136	29.823
	172	33.301	30.12	27.896
	173	27.727	37.918	27.386
	174	25.301	37.194	29.673
	175	21.586	37.472	26.286
	176	24.756	34.72	34.129
	177	23.273	27.501	36.207
	178	23.235	20.899	34.879
	179	28.361	25.417	25.894
	180	26.465	21.649	32.795
	181	29.23	21.082	37.941
	182	30.428	28.135	30.397
	183	28.498	33.445	36.11
	184	31.163	30.877	35.649
	185	30.071	22.626	27.329
	186	27.052	22.233	34.026
	187	24.922	20.38	24.436
	188	25.621	18.509	32.593
	189	23.274	26.999	25.215
	190	21.649	33.777	33.572
	191	22.051	25.52	23.099
	192	25.093	28.682	38.992
	193	28.785	31.7	36.24
	194	19.319	25.987	26.519
	195	27.37	32.761	24.591
	196	28.516	34.569	23.21
	197	37.832	33.428	28.082
	198	24.232	29.916	28.834
	199	23.086	29.254	26.232
	200	31.782	21.517	30.585
	201	29.01	24.391	26.103
	202	35.286	31.78	24.114
	203	25.283	23.715	26.376
	204	27.559	28.636	26.88
	205	22.832	33.562	24.298
	206	31.085	30.811	38.354
	207	22.722	28.406	32.858
	208	23.801	28.95	31.36
	209	23.141	32.829	26.748
	210	21.369	25.203	32.532
	211	27.287	38.197	35.324
	212	28.381	28.603	18.087
	213	19.605	37.272	21.273
	214	27.314	36.827	20.147
	215	30.723	32.303	19.552
	216	31.331	37.939	20.56
	217	24.633	27.331	20.828
	218	27.139	24.393	20.226
	219	19.083	23.401	22.049
	220	19.572	22.627	20.118
	221	19.639	24.9	21.132
	222	19.949	35.875	20.719
	223	19.236	26.415	21.374
	224	20.731	35.504	21.317
	225	21.583	37.469	22.448
	226	31.638	28.568	21.124
	227	31.265	34.937	23.664
	228	30.272	27.399	25.912
	229	30.797	26.354	26.686
	230	23.005	28.489	26.775
	231	25.766	25.49	25.661
	232	24.398	24.294	29.593
	233	25.149	25.178	27.548
	234	27.013	32.302	29.552
	235	25.792	28.946	26.142
	236	28.072	26.745	28.264
	237	35.413	34.219	28.105
	238	31.957	28.996	26.374
	239	31.437	27.574	18.971
	240	21.667	24.253	19.057
	241	33.17	34.573	19.933
	242	28.414	36.587	29.418
	243	38.033	26.237	34.189
	244	29.804	31.343	33.941
	245	22.831	35.202	31.407
	246	22.744	37.376	30.321
	247	22.608	21.253	30.914
	248	27.381	26.912	26.061
	249	23.722	22.091	26.736
	250	23.274	26.786	30
	251	28.893	31.957	36.955
	252	30.25	25.436	34.39
	253	33.966	29.071	19.519
	254	29.341	27.068	20.128
	255	26.332	34.558	24.414
	256	31.351	26.514	27.577
	257	29.88	31.895	33.559
	258	29.384	25.266	30.708
	259	29.601	30.069	40.273
	260	27.041	32.145	33.231
	261	19.887	28.114	28.358
	262	19.935	31.163	26.159
	263	21.496	29.329	30.182
	264	20.016	24.985	23.352
	265	19.783	35.099	24.34
	266	17.812	21.886	19.43
	267	24.652	21.746	21.744
	268	24.776	19.875	21.311
	269	25.12	25.959	20.423
	270	24.18	26.724	22.342
	271	26.684	24.862	18.369
	272	28.718	34.741	17.855
	273	28.495	30.017	24.988
	274	24.273	28.629	23.723
	275	24.758	27.426	25.074
	276	27.754	21.113	30.728
	277	31.417	25.578	27.534
	278	23.442	28.863	30.492
	279	20.146	28.649	32.896
	280	20.153	32.966	40.35
	281	20.362	21.724	38.578
	282	20.095	36.617	27.606
	283	20.552	32.704	34.571
	284	22.885	35.926	39.291
	285	29.008	23.418	33.461
	286	23.169	33.007	29.783
	287	26.051	30.193	28.524
	288	30.589	30.878	33.113
	289	32.74	30.554	36.798
	290	31.407	25.291	27.033
	291	26.787	30.579	26.644
	292	22.4	34.616	21.087
	293	26.039	28.139	33.387
	294	26.564	32.966	36.704
	295	24.232	33.334	31.935
	296	26.345	34.09	21.53
	297	22.62	28.803	22.443
	298	25.847	25.233	25.163
	299	24.609	26.01	26.706
	300	23.139	28.348	29.746
	301	28.182	37.153	32.446
	302	26.104	25.594	33.346
	303	27.033	26.722	28.836
	304	33.441	38.519	30.269
	305	22.409	39.053	30.174
	306	22.51	31.292	33.638
	307	21.971	28.105	30.593
	308	31.227	28.797	36.176
	309	32.482	35.72	30.823
	310	30.008	23.111	24.315
	311	33.146	31.187	33.862
	312	28.81	34.915	24.15
	313	29.862	21.859	29.323
	314	33.276	27.361	22.854
	315	29.505	29.741	35.92
	316	21.153	29.568	22.843
	317	20.514	32.079	28.095
	318	20.712	32.589	21.047
	319	23.405	26.986	28.84
	320	20.492	29.708	34.652
	321	22.344	32.561	19.537
	322	22.377	34.644	41.003
	323	21.059	33.485	29.969
	324	33.027	29.494	21.832
	325	34.278	26.002	24.143
	326	34.632	21.914	19.339
	327	26.431	25.691	23.705
	328	23.697	17.021	27.595
	329	31.055	16.245	29.544
	330	37.279	39.096	36.774
	331	31.595	21.5	36.382
	332	30.545	23.058	32.39
	333	25.448	22.941	31.635
	334	18.947	22.221	31.481
	335	18.24	18.578	29.009
	336	35.578	21.233	33.121
	337	38.049	21.556	38.705
	338	31.782	22.326	25.802
	339	21.64	21.292	33.798
	340	34.747	19.909	28.794
	341	23.746	21.239	25.847
	342	29.323	21.711	23.277
	343	30.463	21.877	28.663
	344	25.088	21.022	36.579
	345	23.903	20.535	28.204
	346	37.741	20.657	25.598
	347	28.717	20.432	33.23
	348	30.678	23.722	33.85
	349	30.421	20.754	32.935
	350	31.604	21.498	30.635
	351	32.998	23.907	25.209
	352	33.403	21.887	21.221
	353	30.072	21.883	33.132
	354	28.639	21.503	24.906
	355	35.899	20.958	30.957
	356	30.586	22.579	30.72
	357	34.977	21.27	30.733
	358	40.19	23.581	31.526
	359	35.81	23.591	21.459
	360	28.66	21.295	22.289
	361	24.868	20.662	28.171
	362	17.94	21.185	33.897
	363	18.482	20.58	31.219
	364	22.321	20.483	35.466
	365	26.263	19.711	28.044
	366	27.725	19.975	26.446
	367	30.884	19.359	27.441
	368	25.283	19.011	32.533
	369	25.834	19.01	23.973
	370	27.406	18.913	30.391
	371	30.651	19.536	19.76
	372	22.382	19.9	37.379
	373	33.138	18.718	28.413
	374	32.454	19.391	32.353
	375	22.774	19.339	31.623
	376	22.761	20.382	33.828
	377	23.337	19.144	26.148
	378	23.093	19.843	23.929
	379	23.613	21.458	24.899
	380	32.273	19.088	22.763
	381	38.846	19.571	23.829
	382	41.322	19.7	28.196
	383	30.09	19.118	35.143
	384	32.75	20.102	35.777
	385	31.35	19.758	38.831
	386	28.441	19.812	37.579
	387	23.434	19.153	37.016
	388	23.073	19.042	30.236
	389	23.634	20.683	32.255
	390	35.831	20.588	33.953
	391	22.001	21.033	30.918
	392	20.916	21.059	33.854
	393	20.692	19.89	34.169
	394	21.714	19.378	23.274
	395	28.388	20.12	32.414
	396	36.867	19.905	36.204
	397	30.88	21.208	31.93
	398	25.854	20.634	32.068
	399	31.05	20.373	28.016
	400	27.236	20.804	40.708
	401	24.123	20.627	32.984
	402	20.76	19.892	25.643
	403	21.221	21.46	30.187
	404	19.946	19.945	39.238
	405	25.075	20.168	30.05
	406	35.387	20.643	26.692
	407	31.894	20.31	22.516
	408	34.738	20.36	24.567
	409	27.395	19.624	27.926
	410	25.273	20.201	28.789
	411	36.86	20.601	30.151
	412	26.758	20.912	28.714
	413	38.939	21.345	26.461
	414	39.053	21.859	24.482
	415	35.057	21.083	23.19
	416	34.603	21.451	35.104
	417	33.18	21.154	31.004
	418	22.954	20.538	32.929
	419	31.425	21.325	29.37
	420	33.982	21.477	34.137
	421	31.332	19.862	35.588
	422	29.289	20.823	29.875
	423	28.63	20.621	36.589
	424	18.241	20.23	31.147
	425	19.228	19.943	30.046
	426	36.952	20.511	19.098
	427	25.07	20.467	17.915
	428	24.988	20.513	25.973
	429	37.284	21.016	27.965
	430	33.66	19.092	29.377
	431	32.379	19.947	20.765
	432	31.766	20.866	23.73
	433	33.501	20.919	26.372
	434	27.333	19.912	37.486
	435	31.41	19.808	32.078
	436	37.199	19.799	30.829
	437	30.343	20.48	31.463
	438	31.473	20.48	21.111
	439	31.9	20.827	32.288
	440	31.828	21.708	30.072
	441	27.933	20.897	27.917
	442	26.174	21.419	29.585
	443	33.683	20.231	28.475
	444	25.044	21.109	30.01
	445	25.754	20.348	32.39
	446	20.152	22.134	37.361
	447	21.02	19.796	35.282
	448	33.278	22.01	33.116
	449	22.758	23.332	26.933
	450	25.698	24.27	31.727
	451	30.053	23.251	28.751
	452	37.154	22.708	17.38
	453	31.063	20.143	18.199
	454	37.804	20.408	16.372
	455	30.881	20.913	17.641
	456	31.652	21.424	20.986
	457	28.619	20.627	16.511
	458	32.847	20.341	15.158
	459	30.033	21.153	17.356
	460	33.466	20.654	20.601
	461	36.845	21.059	28.417
	462	35.726	21.728	22.222
	463	37.165	20.558	24.805
	464	26.436	21.139	27.951
	465	28.65	20.619	37.126
	466	29.743	21.897	31.216
	467	22.315	20.934	30.94
	468	23.345	21.544	22.397
	469	28.036	20.546	26.191
	470	32.752	21.026	27.297
	471	28.738	20.787	27.472
	472	25.501	20.52	27.512
	473	18.301	20.811	25.857
	474	19.697	20.783	28.096
	475	21.968	21.45	28.707
	476	19.033	23.388	25.955
	477	18.626	25.058	31.292
	478	19.165	20.072	18.725
	479	19.396	19.951	23.026
	480	18.82	19.946	31.934
	481	18.416	21.57	34.425
	482	18.115	20.87	32.16
	483	19.383	20.261	30.426
	484	19.702	21.19	26.29
	485	19.348	20.928	25.734
	486	18.294	21.551	27.493
	487	20.386	20.465	26.614
	488	18.709	20.863	27.79
	489	18.734	20.022	26.167
	490	18.41	21.143	26.513
	491	18.334	20.638	26.69
	492	23.22	21.097	29.505
	493	26.924	21.117	25.832
	494	29.336	21.236	28.437
	495	25.478	21.865	28.48
	496	30.2	21.331	24.951
	497	30.656	21.568	21.299
	498	36.492	21.18	29.209
	499	27.989	20.626	18.329
	500	34.235	18.348	18.684
	501	32.772	21.017	18.74
	502	31.678	20.661	19.38
	503	28.727	21.847	19.029
	504	23.503	21.789	18.605
	505	21.298	21.711	19.099
	506	19.465	21.635	18.298
	507	23.852	21.496	20.297
	508	20.763	21.441	18.838
	509	36.458	21.281	18.668
	510	23.346	21.043	18.633
	511	22.044	20.909	19.908
	512	20.117	20.565	18.213
	513	19.486	21.499	19.977
	514	20.93	20.847	18.344
	515	18.843	21.407	20.763
	516	19.135	21.052	18.389
	517	18.214	20.844	19.707
	518	21.739	20.804	17.784
	519	28.586	21.718	20.799
	520	29.085	21.114	20.591
	521	28.911	21.259	19.843
	522	23.937	21.349	20.626
	523	27.688	20.973	22.959
	524	21.398	20.235	20.56
	525	18.847	20.314	20.544
	526	19.888	21.274	20.609
	527	18.751	20.609	20.53
	528	19.505	21.374	21.112
	529	25.597	20.915	21.797
	530	30.82	21.134	20.194
	531	31.578	21.339	20.429
	532	34.593	20.523	31.458
	533	21.991	20.295	28.716
	534	20.918	20.641	25.612
	535	20.964	20.654	18.87
	536	20.278	21.075	19.91
	537	40.528	20.929	25.315
	538	34.918	22.143	22.363
	539	32.289	22.146	35.581
	540	25.651	20.768	32.26
	541	23.826	20.957	30.817
	542	31.936	20.989	23.557
	543	34.66	21.13	29.088
	544	31.813	20.778	26.225
	545	25.728	21.676	17.211
	546	38.091	21.206	30.457
	547	37.397	20.896	34.445
	548	32.443	21.155	28.878
	549	31.496	22.028	33.922
	550	25.73	21.407	30.111
	551	32.544	20.977	31.309
	552	28.754	21.311	33.084
	553	36.172	19.674	35.137
	554	29.296	18.565	26.461
	555	26.754	19.212	32.403
	556	32.849	19.073	35.452
	557	34.142	18.472	29.472
	558	26.25	20.192	29.26
	559	34.65	18.307	32.127
	560	25.287	18.446	26.85
	561	31.768	17.934	26.314
	562	19.417	18.893	29.465
	563	18.092	18.399	20.283
	564	18.035	19.367	23.653
	565	30.694	18.79	29.135
	566	25.307	19.432	30.815
	567	33.313	18.097	32.903
	568	22.331	19.302	26.792
	569	30.306	18.223	21.993
	570	28.55	19	19.565
	571	31.712	19.262	20.624
	572	33.862	19.297	20.623
	573	34.071	19.893	19.756
	574	24.949	19.277	20.499
	575	32.706	18.332	20.223
	576	32.53	18.67	18.889
	577	25.207	18.75	20.233
	578	31.203	19.306	20.386
	579	32.598	18.311	20.281
	580	20.91	18.568	20.61
	581	30.717	18.848	19.726
	582	34.047	18.397	20.765
	583	31.894	18.617	21.981
	584	33.983	20.063	21.466
	585	24.089	17.95	21.083
	586	22.497	20.54	24.733
	587	27.717	20.835	25.437
	588	17.11	20.403	25.151
	589	24.013	19.321	24.363
	590	27.804	17.787	24.95
	591	26.54	19.339	23.326
	592	32.538	19.908	27.4
	593	23.681	20.621	26.722
	594	31.551	18.183	25.356
	595	38.24	19.343	29.536
	596	27.834	19.979	25.705
	597	25.825	20.895	28.921
	598	26.108	18.029	33.944
	599	30.73	18.923	29.721
	600	26.71	20.18	26.125
	601	32.981	19.285	28.533
	602	32.77	20.645	31.484
	603	29.764	20.488	32.093
	604	19.205	22.198	31.164
	605	22.978	19.685	22.441
	606	19.998	20.727	23.053
	607	32.116	22.953	23.163
	608	27.4	21.954	24.157
	609	31.747	23.293	26.31
	610	32.51	23.705	19.588
	611	27.584	21.139	20.634
	612	30.471	22.999	22.918
	613	28.079	23.728	21.448
	614	25.496	24.595	20.997
	615	28.36	27.512	21.443
	616	18.321	24.85	20.936
	617	30.038	24.944	21.127
	618	17.988	33.698	22.315
	619	29.968	30.523	20.349
	620	31.106	31.079	19.849
	621	34.578	34.32	29.253
	622	36.651	36.452	26.982
	623	33.102	30.397	28.71
	624	29.808	34.248	29.23
	625	28.677	33.013	35.853
	626	28.819	25.209	31.329
	627	23.524	42.701	31.368
	628	30.346	22.379	29.065
	629	25.648	24.515	29.146
	630	21.289	21.979	31.772
	631	24.229	17.828	32.278
	632	27.512	27.86	33.048
	633	25.604	19.847	27.306
	634	37.052	20.044	25.171
	635	30.249	21.329	30.666
	636	26.784	23.437	28.954
	637	22.878	19.963	35.902
	638	31.884	19.059	40.781
	639	28.964	19.677	28.488
	640	33.549	20.828	30.839
	641	31.679	20.28	28.599
	642	36.76	19.921	28.18
	643	28.773	19.874	30.447
	644	36.192	19.515	27.191
	645	26.757	20.102	27.214
	646	29.01	22.253	22.372
	647	34.085	24.232	21.157
	648	31.336	21.262	20.843
	649	31.465	22.714	21.297
	650	35.042	21.937	21.266
	651	27.89	21.848	21.472
	652	30.558	22.681	22.361
	653	29.281	21.564	20.474
	654	23.507	23.49	19.576
	655	31.409	20.263	21.034
	656	31.74	25.623	21.412
	657	28.491	26.345	20.443
	658	29.817	33.077	21.555
	659	26.208	30.594	21.52
	660	24.099	26.922	21.364
	661	23.469	30.734	19.977
	662	20.586	33.026	20.43
	663	18.278	35.756	19.642
	664	30.375	32.5	20.06
	665	18.287	26.608	20.789
	666	19.222	22.2	21.792
	667	18.05	26.452	22.14
	668	19.046	18.891	21.569
	669	18.102	22.813	21.138
	670	19.419	21.566	20.379
	671	18.639	20.828	20.323
	672	18.429	21.69	22.884
	673	20.194	20.799	22.895
	674	18.112	21.845	19.345
	675	17.355	21.751	20.858
	676	19.55	21.994	20.947
	677	21.123	21.786	21.097
	678	20.421	22.758	23.169
	679	21.396	23.786	21.283
	680	23.129	21.985	20.601
	681	24.236	23.915	20.78
	682	21.379	21.504	21.049
	683	22.433	22.726	21.146
	684	22.043	21.544	22.349
	685	20.641	23.171	22.279
	686	20.936	21.669	21.346
	687	20.524	21.412	20.94
	688	20.788	23.208	23.448
	689	21.285	22.71	24.432
	690	21.056	21.284	28.636
	691	20.115	20.907	26.96
	692	20.516	23.256	24.377
	693	20.376	21.545	28.149
	694	20.886	20.382	29.563
	695	21.086	19.785	31.984
	696	20.889	19.028	17.831
	697	21.639	18.901	17.652
	698	21.092	19.541	23.986
	699	21.05	20.059	23.108
	700	18.109	19.699	24.396
	701	17.727	19.681	21.013
	702	18.081	19.932	21.717
	703	18.034	19.528	22.57
	704	18.67	20.23	21.346
	705	17.212	19.587	22.687
	706	17.813	20.215	21.286
	707	18.297	21.415	21.811
	708	17.804	20.697	22.712
	709	20.674	20.431	23.559
	710	20.942	19.915	22.766
	711	19.798	19.635	19.672
	712	19.416	19.209	20.404
	713	20.811	19.23	21.042
	714	21.173	19.738	21.847
	715	19.691	18.632	21.561
	716	18.837	18.969	29.085
	717	18.186	18.968	25.751
	718	17.774	18.953	31.813
	719	19.917	20.793	22.974
	720	20.963	21.928	21.712
	721	20.022	20.32	21.963
	722	20.966	27.19	25.558
	723	20.816	23.355	20.872
	724	20.641	27.87	16.81
	725	20.532	22.594	16.424
	726	20.445	28.192	25.289
	727	20.528	27.608	30.793
	728	20.547	27.626	20.36
	729	20.067	26.891	25.828
	730	21.117	20.59	33.025
	731	20.951	29.51	31.517
	732	21.082	17.445	34.199
	733	21.28	24.804	32.435
	734	21.051	31.056	33.823
	735	21.774	21.565	28.91
	736	19.112	29.598	36.376
	737	21.432	19.32	33.405
	738	20.969	16.517	33.185
	739	20.865	19.172	35.564
	740	21.048	20.389	29.742
	741	20.521	20.885	32.662
	742	21.124	32.604	28.348
	743	21.094	30.941	27.481
	744	21.06	29.234	19.509
	745	20.843	24.447	20.502
	746	20.146	27.371	21.708
	747	21.412	31.288	20.637
	748	21.73	29.804	22.35
	749	21.111	31.995	20.422
	750	19.183	30.213	20.131
	751	20.555	25.704	21.159
	752	20.823	28.474	20.466
	753	21.376	36.001	23.723
	754	21.208	26.481	26.689
	755	20.739	35.281	42.866
	756	21.133	33.25	34.834
	757	20.44	35.827	39.448
	758	20.321	26.888	27.086
	759	20.974	28.529	22.409
	760	21.484	29.235	30.289
	761	20.151	28.782	33.723
	762	21.255	20.135	36.535
	763	20.909	19.492	35.41
	764	20.849	24.056	26.238
	765	20.592	29.189	27.476
	766	20.804	24.787	29.805
	767	20.63	31.194	34.12
	768	20.834	33.106	27.268
	769	21.169	29.39	20.038
	770	19.165	28.728	17.872
	771	17.615	28.654	15.753
	772	18.155	32.436	18.925
	773	17.694	27.626	20.598
	774	18.422	25.391	18.049
	775	17.424	30.063	18.067
	776	17.964	28.54	18.191
	777	18.614	25.666	19.87
	778	18.677	22.007	17.469
	779	18.393	24.189	18.917
	780	17.75	23.307	18.237
	781	18.36	24.576	17.466
	782	18.712	19.356	18.904
	783	18.682	21.873	20.18
	784	17.704	24.735	16.914
	785	18.59	25.626	16.828
	786	18.205	26.087	21.198
	787	18.278	34.737	18.283
	788	18.77	38.214	21.754
	789	18.9	32.917	23.383
	790	18.583	29.462	23.353
	791	20.167	38.551	23.977
	792	21.031	36.845	20.045
	793	21.014	30.617	32.571
	794	20.922	34.823	24.893
	795	21.256	22.279	28.835
	796	21.321	26.381	27.907
	797	21.234	30.527	20.904
	798	21.178	30.689	30.173
	799	20.833	23.093	33.51
	800	20.62	22.473	32.545
	801	20.786	21.877	17.325
	802	20.933	19.491	20.52
	803	19.901	22.641	26.351
	804	20.632	34.777	18.379
	805	20.533	33.199	18.811
	806	21.297	26.314	22.992
	807	20.542	25.021	27.627
	808	21.166	22.375	22.036
	809	20.298	23.119	22.847
	810	19.743	19.212	20.897
	811	20.451	19.955	20.383
	812	20.701	20.854	20.514
	813	20.788	20.42	22.578
	814	20.391	19.226	21.084
	815	20.812	18.67	19.384
	816	19.191	20.505	20.36
	817	20.145	21.966	21.59
	818	21.263	21.835	19.824
	819	20.574	20.614	18.94
	820	20.021	21.274	20.421
	821	21.218	20.976	20.095
	822	20.528	21.318	27.224
	823	18.934	20.809	28.607
	824	20.839	21.188	22.849
	825	21.187	19.604	22.938
	826	20.412	19.483	23.143
	827	21.321	19.741	31.313
	828	16.692	22.02	38.497
	829	18.921	23.405	29.685
	830	18.438	24.92	32.969
	831	18.859	22.773	33.633
	832	18.248	22.761	42.15
	833	18.447	23.406	35.839
	834	18.163	25.772	40.157
	835	20.232	22.767	42.143
	836	20.893	23.142	34.377
	837	18.236	23.458	27.156
	838	20.75	24.025	30.666
	839	21.046	29.695	29.934
	840	20.834	35.279	36.465
	841	20.727	30.45	32.313
	842	20.164	31.765	27.474
	843	20.439	32.123	31.63
	844	20.01	33.427	27.017
	845	20.514	28.931	25.785
	846	20.543	34.367	32.395
	847	18.21	30.075	32.429
	848	18.323	35.908	33.334
	849	18.462	39.351	27.437
	850	18.828	31.801	33.05
	851	17.43	27.667	35.156
	852	18.205	21.429	27.479
	853	17.757	33.636	29.099
	854	18.203	27.643	35.456
	855	18.601	32.984	31.572
	856	18.407	39.399	36.142
	857	21.655	32.086	39.585
	858	20.649	38.701	32.091
	859	20.466	25.099	30.573
	860	21.639	31.37	29.02
	861	20.465	39.9	30.191
	862	18.71	34.375	28.749
	863	19.749	29.084	33.428
	864	21.051	22.319	36.084
	865	20.801	32.616	29.043
	866	20.365	29.054	23.479
	867	20.367	26.148	20.29
	868	18.735	30.541	20.217
	869	17.808	25.778	21.162
	870	21.381	28.842	20.39
	871	21.449	27.307	20.488
	872	20.568	31.721	20.835
	873	20.434	28.633	20.805
	874	20.668	26.7	21.393
	875	20.222	34.15	21.679
	876	20.688	29.197	21.349
	877	21.395	27.319	21.62
	878	20.962	28.555	20.132
	879	20.994	28.563	19.864
	880	20.668	18.239	21.527
	881	21.35	19.332	21.227
	882	21.327	29.282	21.169
	883	21.072	28.501	20.274
	884	20.939	23.311	21.457
	885	21.149	21.771	22.02
	886	21.604	24.111	22.39
	887	20.397	21.933	23.13
	888	20.933	22.229	18.703
	889	21.11	29.216	21.271
	890	21.576	19.794	22.183
	891	20.663	34.447	20.166
	892	20.81	21.849	21.083
	893	21.005	20.552	20.803
	894	21.578	22.627	20.063
	895	20.838	21.459	23.425
	896	21.635	23.155	22.645
	897	21.423	23.407	24.001
	898	18.77	24.111	25.457
	899	17.936	23.757	28.786
	900	20.944	23.577	25.533
	901	20.626	23.3	33.178
	902	21.603	23.838	20.751
	903	20.701	30.657	26.022
	904	21.285	28.951	30.794
	905	21.106	29.686	17.964
	906	20.893	39.115	29.889
	907	20.871	34.389	32.588
	908	20.695	33.921	35.546
	909	20.608	30.08	31.943
	910	20.591	25.595	37.776
	911	21.199	30.139	32.843
	912	17.891	25.208	23.916
	913	20.248	22.218	19.434
	914	19.03	29.749	28.441
	915	19.769	21.611	19.602
	916	23.373	27.785	22.569
	917	19.731	31.314	18.23
	918	20.61	34.885	18.931
	919	21.192	34.81	20.398
	920	20.191	22.399	17.153
	921	17.779	22.13	17.831
	922	18.605	29.138	23.436
	923	18.278	34.386	23.535
	924	18.899	28.724	22.665
	925	20.055	32.098	23.191
	926	21.451	35.154	21.938
	927	18.567	34.084	23.433
	928	19.465	33.641	30.911
	929	19.957	27.964	23.31
	930	20.405	23.772	33.979
	931	20.753	22.718	22.286
	932	19.353	27.529	30.792
	933	21.122	28.769	30.413
	934	20.95	26.532	35.565
	935	18.967	18.237	28.619
	936	17.574	20.753	21.568
	937	18.687	24.479	27.718
	938	18.969	19.22	31.027
	939	18.067	22.701	32.985
	940	18.937	18.326	33.257
	941	20.717	20.515	29.911
	942	17.463	24.819	31.537
	943	24.962	28.567	26.101
	944	20.652	24.997	34.435
	945	20.853	30.133	30.181
	946	21.021	34.369	30.649
	947	18.867	25.062	32.436
	948	20.815	28.889	28.294
	949	20.663	32.035	33.754
	950	19.38	25.535	30.29
	951	20.545	26.843	26.47
	952	20.343	25.464	32.789
	953	19.687	26.525	33.773
	954	21.261	20.701	27.454
	955	20.864	20.871	33.537
	956	20.52	21.938	33.399
	957	21.021	21.947	36.135
	958	19.958	32.471	27.047
	959	21.57	34.235	34.072
	960	21.333	28.624	32.815
	961	21.636	23.49	31.121
	962	20.706	18.747	30.211
	963	20.596	27.529	27.362
	964	21.066	23.642	27.115
	965	20.621	24.762	31.576
	966	20.61	24.77	32.781
	967	20.673	25.938	33.842
	968	18.145	27.603	28.425
	969	21.03	26.037	33.265
	970	20.745	28.818	24.651
	971	20.017	22.491	26.322
	972	18.219	30.076	25.795
	973	18.953	27.706	25.37
	974	19.701	21.066	33.846
	975	18.925	19.873	25.649
	976	18.026	20.983	25.788
	977	18.287	21.578	26.674
	978	18.472	21.188	32.758
	979	18.245	21.554	39.082
	980	17.985	20.237	32.461
	981	18.726	19.921	18.72
	982	19.991	20.29	19.871
	983	19.11	20.01	21.196
	984	18.898	20.508	20.718
	985	19.34	17.678	18.421
	986	18.061	17.664	17.143
	987	18.508	17.593	18.592
	988	18.438	18.021	16.029
	989	18.834	17.433	19.86
	990	20.143	17.634	22.67
	991	18.161	16.909	33.427
	992	17.443	17.55	34.265
	993	19.958	17.323	34.353
	994	18.008	17.486	32.321
	995	18.685	17.638	32.47
	996	18.501	16.98	29.426
	997	18.907	17.079	24.377
	998	17.749	18.099	25.315
	999	18.446	17.542	26.07
	1000	18.389	16.879	21.13

## Sheet: Sup Fig. 9g
NanoBiT-Gi1 dissociateion assay			WT	R221.27E	R221.27W	K16NtermE	K1654.63E
Niacin	pEC50	Exp#1	7.65	8.943		7.601	7.706
		Exp#2	7.47	8.703		7.481	7.406
		Exp#3	7.5	8.979		7.661	7.601
	Emax	Exp#1	100	100		111.426	96.3389
		Exp#2	100	99.4754		90.8614	87.6035
		Exp#3	100	117.801		92.4084	97.7022
	Surface expression	Exp#1	100	106.431	104.425	104.633	98.1791
		Exp#2	100	108.429	106.165	101.552	94.0072
		Exp#3	100	91.9654	91.78	93.6341	95.1998
